# Supplementary material for: Operator radiation burden and periprocedural outcomes in robotic-assisted versus manual percutaneous coronary intervention: a meta-analysis
Source: BMC Surg. 2026 May 22;26:476. doi: 10.1186/s12893-026-03863-7 (PMC13371123; doi:10.1186/s12893-026-03863-7)
Supplement: Supplementary file 1 — Supplementary material 1. [file 12893_2026_3863_MOESM1_ESM.xlsx]

## Sheet: PubMedSearchHistory
Search number	Query	Sort By	Filters	Search Details	Results	Time
29	((((((((((((Conventional Percutaneous Coronary Intervention[Title/Abstract]) OR (Conventional PCI[Title/Abstract])) OR (Manual Percutaneous Coronary Intervention[Title/Abstract])) OR (Manual PCI[Title/Abstract])) OR (Conventional Coronary Angioplasty[Title/Abstract])) OR (traditional PCI[Title/Abstract])) OR (traditional percutaneous coronary intervention[Title/Abstract])) OR (manually assisted[T…	Most Recent		("conventional percutaneous coronary intervention"[Title/Abstract] OR "conventional pci"[Title/Abstract] OR "manual percutaneous coronary intervention"[Title/Abstract] OR "manual pci"[Title/Abstract] OR "conventional coronary angioplasty"[Title/Abstract] OR "traditional pci"[Title/Abstract] OR "traditional percutaneous coronary intervention"[Title/Abstract] OR "manually assisted"[Title/Abstract] …	113	07:19:33
28	((((((((((Conventional Percutaneous Coronary Intervention[Title/Abstract]) OR (Conventional PCI[Title/Abstract])) OR (Manual Percutaneous Coronary Intervention[Title/Abstract])) OR (Manual PCI[Title/Abstract])) OR (Conventional Coronary Angioplasty[Title/Abstract])) OR (traditional PCI[Title/Abstract])) OR (traditional percutaneous coronary intervention[Title/Abstract])) OR (manually assisted[Tit…	Most Recent		"conventional percutaneous coronary intervention"[Title/Abstract] OR "conventional pci"[Title/Abstract] OR "manual percutaneous coronary intervention"[Title/Abstract] OR "manual pci"[Title/Abstract] OR "conventional coronary angioplasty"[Title/Abstract] OR "traditional pci"[Title/Abstract] OR "traditional percutaneous coronary intervention"[Title/Abstract] OR "manually assisted"[Title/Abstract] O…	1437140	07:19:07
27	traditional[Title/Abstract]	Most Recent		"traditional"[Title/Abstract]	582014	07:18:14
26	conventional[Title/Abstract]	Most Recent		"conventional"[Title/Abstract]	749752	07:17:54
25	manual[Title/Abstract]	Most Recent		"manual"[Title/Abstract]	152645	07:17:26
24	manually assisted[Title/Abstract]	Most Recent		"manually assisted"[Title/Abstract]	192	07:17:10
23	traditional percutaneous coronary intervention[Title/Abstract]	Most Recent		"traditional percutaneous coronary intervention"[Title/Abstract]	9	07:16:42
22	traditional PCI[Title/Abstract]	Most Recent		"traditional pci"[Title/Abstract]	11	07:16:23
21	Conventional Coronary Angioplasty[Title/Abstract]	Most Recent		"conventional coronary angioplasty"[Title/Abstract]	25	07:15:43
20	Manual PCI[Title/Abstract]	Most Recent		"manual pci"[Title/Abstract]	24	07:15:23
19	Manual Percutaneous Coronary Intervention[Title/Abstract]	Most Recent		"manual percutaneous coronary intervention"[Title/Abstract]	12	07:15:04
18	Conventional PCI[Title/Abstract]	Most Recent		"conventional pci"[Title/Abstract]	129	07:14:43
17	Conventional Percutaneous Coronary Intervention[Title/Abstract]	Most Recent		"conventional percutaneous coronary intervention"[Title/Abstract]	39	07:14:13
16	((((((((robot-assisted[Title/Abstract]) OR (robotic[Title/Abstract])) OR (robotically assisted[Title/Abstract])) OR (robot-assisted PCI[Title/Abstract])) OR (robotic PCI[Title/Abstract])) OR (robotically assisted percutaneous coronary intervention[Title/Abstract])) OR (Robotic Percutaneous Coronary Intervention[Title/Abstract])) OR (Robot-assisted Percutaneous Coronary Intervention[Title/Abstract…	Most Recent		"robot assisted"[Title/Abstract] OR "Robotic"[Title/Abstract] OR "robotically assisted"[Title/Abstract] OR "robot assisted pci"[Title/Abstract] OR "robotic pci"[Title/Abstract] OR (("robot"[All Fields] OR "robot s"[All Fields] OR "robotically"[All Fields] OR "robotics"[MeSH Terms] OR "robotics"[All Fields] OR "Robotic"[All Fields] OR "robotization"[All Fields] OR "robotized"[All Fields] OR "robot…	73006	07:13:53
15	R-PCI[Title/Abstract]	Most Recent		"R-PCI"[Title/Abstract]	53	07:12:49
14	Robot-assisted Percutaneous Coronary Intervention[Title/Abstract]	Most Recent		"Robot-assisted"[All Fields] AND "percutaneous coronary intervention"[Title/Abstract]	31	07:12:24
13	Robotic Percutaneous Coronary Intervention[Title/Abstract]	Most Recent		"robotic percutaneous coronary intervention"[Title/Abstract]	38	07:12:03
12	robotically assisted percutaneous coronary intervention[Title/Abstract]	Most Recent		("robot"[All Fields] OR "robot s"[All Fields] OR "robotically"[All Fields] OR "robotics"[MeSH Terms] OR "robotics"[All Fields] OR "robotic"[All Fields] OR "robotization"[All Fields] OR "robotized"[All Fields] OR "robots"[All Fields]) AND "assisted percutaneous coronary intervention"[Title/Abstract]	8	07:11:38
11	robotic PCI[Title/Abstract]	Most Recent		"robotic pci"[Title/Abstract]	36	07:11:19
10	robot-assisted PCI[Title/Abstract]	Most Recent		"robot assisted pci"[Title/Abstract]	4	07:10:47
9	robotically assisted[Title/Abstract]	Most Recent		"robotically assisted"[Title/Abstract]	964	07:10:27
8	robotic[Title/Abstract]	Most Recent		"robotic"[Title/Abstract]	63080	07:10:05
7	robot-assisted[Title/Abstract]	Most Recent		"robot-assisted"[Title/Abstract]	19073	07:09:40
6	((((Percutaneous Coronary Intervention[Title/Abstract]) OR (PCI[Title/Abstract])) OR (Percutaneous Coronary Therapy[Title/Abstract])) OR (Percutaneous Transluminal Coronary Angioplasty[Title/Abstract])) OR (PTCA[Title/Abstract])	Most Recent		"percutaneous coronary intervention"[Title/Abstract] OR "PCI"[Title/Abstract] OR (("Percutaneous"[All Fields] OR "percutaneously"[All Fields] OR "percutanous"[All Fields]) AND "coronary therapy"[Title/Abstract]) OR "percutaneous transluminal coronary angioplasty"[Title/Abstract] OR "PTCA"[Title/Abstract]	73720	07:08:58
5	PTCA[Title/Abstract]	Most Recent		"PTCA"[Title/Abstract]	6744	07:07:51
4	Percutaneous Transluminal Coronary Angioplasty[Title/Abstract]	Most Recent		"percutaneous transluminal coronary angioplasty"[Title/Abstract]	6896	07:07:33
3	Percutaneous Coronary Therapy[Title/Abstract]	Most Recent		("percutaneous"[All Fields] OR "percutaneously"[All Fields] OR "percutanous"[All Fields]) AND "coronary therapy"[Title/Abstract]	3	07:07:03
2	PCI[Title/Abstract]	Most Recent		"PCI"[Title/Abstract]	41922	07:06:37
1	Percutaneous Coronary Intervention[Title/Abstract]	Most Recent		"percutaneous coronary intervention"[Title/Abstract]	51739	07:06:18
