# Supplementary material for: Operator radiation burden and periprocedural outcomes in robotic-assisted versus manual percutaneous coronary intervention: a meta-analysis
Source: BMC Surg. 2026 May 22;26:476. doi: 10.1186/s12893-026-03863-7 (PMC13371123; doi:10.1186/s12893-026-03863-7)
Supplement: Supplementary file 3 — Supplementary material 3. [file 12893_2026_3863_MOESM3_ESM.rm5]

<?xml version="1.0" encoding="ISO-8859-1" standalone="no"?>
<COCHRANE_REVIEW DESCRIPTION="" DOI="" GROUP_ID="" ID="009926020723075416" MERGED_FROM="" MODIFIED="2026-04-26 15:41:52 +0800" MODIFIED_BY="[Empty name]" REVIEW_NO="" REVMAN_SUB_VERSION="5.4.1" REVMAN_VERSION="5" SPLIT_FROM="" STAGE="P" STATUS="A" TYPE="INTERVENTION" VERSION_NO="0.0">
<COVER_SHEET MODIFIED="2026-02-07 23:07:54 +0800" MODIFIED_BY="[Empty name]">
<TITLE MODIFIED="2026-02-07 23:07:54 +0800" MODIFIED_BY="[Empty name]">rPCI versus mPCl for &#20896;&#29366;&#21160;&#33033;</TITLE>
<CONTACT>
<PERSON ID="????" ROLE="UNKNOWN">
<PREFIX/>
<FIRST_NAME/>
<MIDDLE_INITIALS/>
<LAST_NAME/>
<SUFFIX/>
<POSITION/>
<EMAIL_1/>
<EMAIL_2/>
<URL/>
<MOBILE_PHONE/>
<ADDRESS>
<DEPARTMENT/>
<ORGANISATION/>
<ADDRESS_1/>
<ADDRESS_2/>
<CITY/>
<ZIP/>
<REGION/>
<COUNTRY CODE="NONE">Other</COUNTRY>
<PHONE_1/>
<PHONE_2/>
<FAX_1/>
<FAX_2/>
</ADDRESS>
<FOOTNOTE/>
</PERSON>
</CONTACT>
<CREATORS>
<PERSON ID="????" ROLE="AUTHOR">
<PREFIX/>
<FIRST_NAME/>
<MIDDLE_INITIALS/>
<LAST_NAME/>
<SUFFIX/>
<POSITION/>
<EMAIL_1/>
<EMAIL_2/>
<URL/>
<MOBILE_PHONE/>
<ADDRESS>
<DEPARTMENT/>
<ORGANISATION/>
<ADDRESS_1/>
<ADDRESS_2/>
<CITY/>
<ZIP/>
<REGION/>
<COUNTRY CODE="NONE">Other</COUNTRY>
<PHONE_1/>
<PHONE_2/>
<FAX_1/>
<FAX_2/>
</ADDRESS>
<FOOTNOTE/>
</PERSON>
</CREATORS>
<DATES>
<UP_TO_DATE>
<DATE DAY="" MONTH="" YEAR=""/>
</UP_TO_DATE>
<LAST_SEARCH>
<DATE DAY="" MONTH="" YEAR=""/>
</LAST_SEARCH>
<NEXT_STAGE>
<DATE DAY="" MONTH="" YEAR=""/>
</NEXT_STAGE>
<PROTOCOL_PUBLISHED ISSUE="" YEAR=""/>
<REVIEW_PUBLISHED ISSUE="" YEAR=""/>
<LAST_CITATION_ISSUE ISSUE="" YEAR=""/>
</DATES>
<WHATS_NEW/>
<HISTORY/>
<SOURCES_OF_SUPPORT>
<INTERNAL_SOURCES/>
<EXTERNAL_SOURCES/>
</SOURCES_OF_SUPPORT>
<MESH_TERMS VERIFIED="NO"/>
<KEYWORDS/>
</COVER_SHEET>
<MAIN_TEXT>
<SUMMARY>
<TITLE>[Summary title]</TITLE>
<SUMMARY_BODY>
<P>[Summary text]</P>
</SUMMARY_BODY>
</SUMMARY>
<ABSTRACT>
<ABS_BACKGROUND/>
<ABS_OBJECTIVES/>
<ABS_SEARCH_STRATEGY/>
<ABS_SELECTION_CRITERIA/>
<ABS_DATA_COLLECTION/>
<ABS_RESULTS/>
<ABS_CONCLUSIONS/>
</ABSTRACT>
<BODY>
<BACKGROUND>
<CONDITION/>
<INTERVENTION/>
<THEORY/>
<IMPORTANCE/>
</BACKGROUND>
<OBJECTIVES/>
<METHODS>
<SELECTION_CRITERIA>
<CRIT_STUDIES/>
<CRIT_PARTICIPANTS/>
<CRIT_INTERVENTIONS/>
<CRIT_OUTCOMES>
<CRIT_OUTCOMES_PRIMARY/>
<CRIT_OUTCOMES_SECONDARY/>
</CRIT_OUTCOMES>
</SELECTION_CRITERIA>
<SEARCH_METHODS>
<ELECTRONIC_SEARCHES/>
<OTHER_SEARCHES/>
</SEARCH_METHODS>
<DATA_COLLECTION>
<STUDY_SELECTION/>
<DATA_EXTRACTION/>
<QUALITY_ASSESSMENT/>
<EFFECT_MEASURES/>
<UNIT_OF_ANALYSIS/>
<MISSING_DATA/>
<HETEROGENEITY_ASSESSMENT/>
<BIAS_ASSESSMENT/>
<DATA_SYNTHESIS/>
<SUBGROUP_ANALYSIS/>
<SENSITIVITY_ANALYSIS/>
</DATA_COLLECTION>
</METHODS>
<RESULTS>
<STUDY_DESCRIPTION>
<SEARCH_RESULTS/>
<INCLUDED_STUDIES_DESCR/>
<EXCLUDED_STUDIES_DESCR/>
</STUDY_DESCRIPTION>
<STUDY_QUALITY>
<ALLOCATION/>
<BLINDING/>
<EXCLUSIONS/>
<SELECTIVE_REPORTING/>
<OTHER_BIAS_SOURCES/>
</STUDY_QUALITY>
<INTERVENTION_EFFECTS/>
</RESULTS>
<DISCUSSION>
<SUMMARY_OF_RESULTS/>
<APPLICABILITY_OF_FINDINGS/>
<QUALITY_OF_EVIDENCE/>
<POTENTIAL_BIASES/>
<AGREEMENT/>
</DISCUSSION>
<CONCLUSIONS>
<IMPLICATIONS_PRACTICE/>
<IMPLICATIONS_RESEARCH/>
</CONCLUSIONS>
</BODY>
<ACKNOWLEDGEMENTS/>
<CONFLICT_OF_INTEREST/>
<CONTRIBUTIONS/>
<PRO_REV_DIFF/>
<PUBLIC_NOTES/>
</MAIN_TEXT>
<STUDIES_AND_REFERENCES MODIFIED="2026-04-26 15:41:52 +0800" MODIFIED_BY="[Empty name]">
<STUDIES MODIFIED="2026-04-26 15:41:52 +0800" MODIFIED_BY="[Empty name]">
<INCLUDED_STUDIES MODIFIED="2026-04-26 15:41:52 +0800" MODIFIED_BY="[Empty name]">
<STUDY DATA_SOURCE="PUB" ID="STD-Bay-2024" MODIFIED="2026-02-07 23:08:38 +0800" MODIFIED_BY="[Empty name]" NAME="Bay 2024" YEAR="2024">
<REFERENCE PRIMARY="NO" TYPE="JOURNAL_ARTICLE">
<IDENTIFIERS/>
</REFERENCE>
<IDENTIFIERS/>
</STUDY>
<STUDY DATA_SOURCE="PUB" ID="STD-Hirai-2020" MODIFIED="2026-02-07 23:14:53 +0800" MODIFIED_BY="[Empty name]" NAME="Hirai 2020" YEAR="2020">
<REFERENCE PRIMARY="NO" TYPE="JOURNAL_ARTICLE">
<IDENTIFIERS/>
</REFERENCE>
<IDENTIFIERS/>
</STUDY>
<STUDY DATA_SOURCE="PUB" ID="STD-Kagiyama-2021" MODIFIED="2026-02-07 23:15:03 +0800" MODIFIED_BY="[Empty name]" NAME="Kagiyama 2021" YEAR="2021">
<REFERENCE PRIMARY="NO" TYPE="JOURNAL_ARTICLE">
<IDENTIFIERS/>
</REFERENCE>
<IDENTIFIERS/>
</STUDY>
<STUDY DATA_SOURCE="PUB" ID="STD-Madder-2016" MODIFIED="2026-02-07 23:15:50 +0800" MODIFIED_BY="[Empty name]" NAME="Madder 2016" YEAR="2016">
<REFERENCE PRIMARY="NO" TYPE="JOURNAL_ARTICLE">
<IDENTIFIERS/>
</REFERENCE>
<IDENTIFIERS/>
</STUDY>
<STUDY DATA_SOURCE="PUB" ID="STD-Mahmud-2017" MODIFIED="2026-02-07 23:15:59 +0800" MODIFIED_BY="[Empty name]" NAME="Mahmud 2017" YEAR="2017">
<REFERENCE PRIMARY="NO" TYPE="JOURNAL_ARTICLE">
<IDENTIFIERS/>
</REFERENCE>
<IDENTIFIERS/>
</STUDY>
<STUDY DATA_SOURCE="PUB" ID="STD-Mangels-2020" MODIFIED="2026-02-07 23:16:07 +0800" MODIFIED_BY="[Empty name]" NAME="Mangels 2020" YEAR="2020">
<REFERENCE PRIMARY="NO" TYPE="JOURNAL_ARTICLE">
<IDENTIFIERS/>
</REFERENCE>
<IDENTIFIERS/>
</STUDY>
<STUDY DATA_SOURCE="PUB" ID="STD-Moses-2014" MODIFIED="2026-02-07 23:16:15 +0800" MODIFIED_BY="[Empty name]" NAME="Moses 2014" YEAR="2014">
<REFERENCE PRIMARY="NO" TYPE="JOURNAL_ARTICLE">
<IDENTIFIERS/>
</REFERENCE>
<IDENTIFIERS/>
</STUDY>
<STUDY DATA_SOURCE="PUB" ID="STD-Muhlen-2025" MODIFIED="2026-02-07 23:16:25 +0800" MODIFIED_BY="[Empty name]" NAME="Muhlen 2025" YEAR="2025">
<REFERENCE PRIMARY="NO" TYPE="JOURNAL_ARTICLE">
<IDENTIFIERS/>
</REFERENCE>
<IDENTIFIERS/>
</STUDY>
<STUDY DATA_SOURCE="PUB" ID="STD-Patel-2020" MODIFIED="2026-02-07 23:16:32 +0800" MODIFIED_BY="[Empty name]" NAME="Patel 2020" YEAR="2020">
<REFERENCE PRIMARY="NO" TYPE="JOURNAL_ARTICLE">
<IDENTIFIERS/>
</REFERENCE>
<IDENTIFIERS/>
</STUDY>
<STUDY DATA_SOURCE="PUB" ID="STD-Walters-2018" MODIFIED="2026-02-07 23:17:16 +0800" MODIFIED_BY="[Empty name]" NAME="Walters 2018" YEAR="2018">
<REFERENCE PRIMARY="NO" TYPE="JOURNAL_ARTICLE">
<IDENTIFIERS/>
</REFERENCE>
<IDENTIFIERS/>
</STUDY>
<STUDY DATA_SOURCE="PUB" ID="STD-Yu-2025" MODIFIED="2026-02-07 23:17:37 +0800" MODIFIED_BY="[Empty name]" NAME="Yu 2025" YEAR="2025">
<REFERENCE PRIMARY="NO" TYPE="JOURNAL_ARTICLE">
<IDENTIFIERS/>
</REFERENCE>
<IDENTIFIERS/>
</STUDY>
</INCLUDED_STUDIES>
<EXCLUDED_STUDIES/>
<AWAITING_STUDIES/>
<ONGOING_STUDIES/>
</STUDIES>
<OTHER_REFERENCES>
<ADDITIONAL_REFERENCES/>
<OTHER_VERSIONS_REFERENCES/>
<PENDING_REFERENCES/>
</OTHER_REFERENCES>
</STUDIES_AND_REFERENCES>
<CHARACTERISTICS_OF_STUDIES MODIFIED="2026-04-26 15:41:52 +0800" MODIFIED_BY="[Empty name]">
<CHARACTERISTICS_OF_INCLUDED_STUDIES MODIFIED="2026-04-26 15:41:52 +0800" MODIFIED_BY="[Empty name]" SORT_BY="STUDY" USER_DEF_1_ENABLED="NO" USER_DEF_2_ENABLED="NO" USER_DEF_3_ENABLED="NO">
<INCLUDED_CHAR STUDY_ID="STD-Bay-2024">
<CHAR_METHODS/>
<CHAR_PARTICIPANTS/>
<CHAR_INTERVENTIONS/>
<CHAR_OUTCOMES/>
<CHAR_NOTES/>
</INCLUDED_CHAR>
<INCLUDED_CHAR STUDY_ID="STD-Hirai-2020">
<CHAR_METHODS/>
<CHAR_PARTICIPANTS/>
<CHAR_INTERVENTIONS/>
<CHAR_OUTCOMES/>
<CHAR_NOTES/>
</INCLUDED_CHAR>
<INCLUDED_CHAR STUDY_ID="STD-Kagiyama-2021">
<CHAR_METHODS/>
<CHAR_PARTICIPANTS/>
<CHAR_INTERVENTIONS/>
<CHAR_OUTCOMES/>
<CHAR_NOTES/>
</INCLUDED_CHAR>
<INCLUDED_CHAR STUDY_ID="STD-Madder-2016">
<CHAR_METHODS/>
<CHAR_PARTICIPANTS/>
<CHAR_INTERVENTIONS/>
<CHAR_OUTCOMES/>
<CHAR_NOTES/>
</INCLUDED_CHAR>
<INCLUDED_CHAR STUDY_ID="STD-Mahmud-2017">
<CHAR_METHODS/>
<CHAR_PARTICIPANTS/>
<CHAR_INTERVENTIONS/>
<CHAR_OUTCOMES/>
<CHAR_NOTES/>
</INCLUDED_CHAR>
<INCLUDED_CHAR STUDY_ID="STD-Mangels-2020">
<CHAR_METHODS/>
<CHAR_PARTICIPANTS/>
<CHAR_INTERVENTIONS/>
<CHAR_OUTCOMES/>
<CHAR_NOTES/>
</INCLUDED_CHAR>
<INCLUDED_CHAR STUDY_ID="STD-Moses-2014">
<CHAR_METHODS/>
<CHAR_PARTICIPANTS/>
<CHAR_INTERVENTIONS/>
<CHAR_OUTCOMES/>
<CHAR_NOTES/>
</INCLUDED_CHAR>
<INCLUDED_CHAR STUDY_ID="STD-Muhlen-2025">
<CHAR_METHODS/>
<CHAR_PARTICIPANTS/>
<CHAR_INTERVENTIONS/>
<CHAR_OUTCOMES/>
<CHAR_NOTES/>
</INCLUDED_CHAR>
<INCLUDED_CHAR STUDY_ID="STD-Patel-2020">
<CHAR_METHODS/>
<CHAR_PARTICIPANTS/>
<CHAR_INTERVENTIONS/>
<CHAR_OUTCOMES/>
<CHAR_NOTES/>
</INCLUDED_CHAR>
<INCLUDED_CHAR STUDY_ID="STD-Walters-2018">
<CHAR_METHODS/>
<CHAR_PARTICIPANTS/>
<CHAR_INTERVENTIONS/>
<CHAR_OUTCOMES/>
<CHAR_NOTES/>
</INCLUDED_CHAR>
<INCLUDED_CHAR STUDY_ID="STD-Yu-2025">
<CHAR_METHODS/>
<CHAR_PARTICIPANTS/>
<CHAR_INTERVENTIONS/>
<CHAR_OUTCOMES/>
<CHAR_NOTES/>
</INCLUDED_CHAR>
<FOOTNOTES/>
</CHARACTERISTICS_OF_INCLUDED_STUDIES>
<CHARACTERISTICS_OF_EXCLUDED_STUDIES SORT_BY="STUDY">
<FOOTNOTES/>
</CHARACTERISTICS_OF_EXCLUDED_STUDIES>
<CHARACTERISTICS_OF_AWAITING_STUDIES SORT_BY="STUDY" USER_DEF_1_ENABLED="NO" USER_DEF_2_ENABLED="NO" USER_DEF_3_ENABLED="NO">
<FOOTNOTES/>
</CHARACTERISTICS_OF_AWAITING_STUDIES>
<CHARACTERISTICS_OF_ONGOING_STUDIES SORT_BY="STUDY" USER_DEF_1_ENABLED="NO" USER_DEF_2_ENABLED="NO" USER_DEF_3_ENABLED="NO">
<FOOTNOTES/>
</CHARACTERISTICS_OF_ONGOING_STUDIES>
</CHARACTERISTICS_OF_STUDIES>
<QUALITY_ITEMS MODIFIED="2026-04-26 15:41:52 +0800" MODIFIED_BY="[Empty name]">
<QUALITY_ITEM CORE_ITEM="YES" ID="QIT-01" LEVEL="STUDY" MODIFIED="2026-04-26 15:41:52 +0800" MODIFIED_BY="[Empty name]" NO="1">
<NAME>Random sequence generation (selection bias)</NAME>
<DESCRIPTION>
<P>Selection bias (biased allocation to interventions) due to inadequate generation of a randomised sequence</P>
</DESCRIPTION>
<QUALITY_ITEM_DATA>
<QUALITY_ITEM_DATA_ENTRY RESULT="UNKNOWN" STUDY_ID="STD-Bay-2024">
<DESCRIPTION/>
</QUALITY_ITEM_DATA_ENTRY>
<QUALITY_ITEM_DATA_ENTRY RESULT="UNKNOWN" STUDY_ID="STD-Hirai-2020">
<DESCRIPTION/>
</QUALITY_ITEM_DATA_ENTRY>
<QUALITY_ITEM_DATA_ENTRY RESULT="UNKNOWN" STUDY_ID="STD-Kagiyama-2021">
<DESCRIPTION/>
</QUALITY_ITEM_DATA_ENTRY>
<QUALITY_ITEM_DATA_ENTRY RESULT="UNKNOWN" STUDY_ID="STD-Madder-2016">
<DESCRIPTION/>
</QUALITY_ITEM_DATA_ENTRY>
<QUALITY_ITEM_DATA_ENTRY RESULT="UNKNOWN" STUDY_ID="STD-Mahmud-2017">
<DESCRIPTION/>
</QUALITY_ITEM_DATA_ENTRY>
<QUALITY_ITEM_DATA_ENTRY RESULT="UNKNOWN" STUDY_ID="STD-Mangels-2020">
<DESCRIPTION/>
</QUALITY_ITEM_DATA_ENTRY>
<QUALITY_ITEM_DATA_ENTRY RESULT="UNKNOWN" STUDY_ID="STD-Moses-2014">
<DESCRIPTION/>
</QUALITY_ITEM_DATA_ENTRY>
<QUALITY_ITEM_DATA_ENTRY RESULT="UNKNOWN" STUDY_ID="STD-Muhlen-2025">
<DESCRIPTION/>
</QUALITY_ITEM_DATA_ENTRY>
<QUALITY_ITEM_DATA_ENTRY RESULT="UNKNOWN" STUDY_ID="STD-Patel-2020">
<DESCRIPTION/>
</QUALITY_ITEM_DATA_ENTRY>
<QUALITY_ITEM_DATA_ENTRY RESULT="UNKNOWN" STUDY_ID="STD-Walters-2018">
<DESCRIPTION/>
</QUALITY_ITEM_DATA_ENTRY>
<QUALITY_ITEM_DATA_ENTRY MODIFIED="2026-03-20 17:01:03 +0800" MODIFIED_BY="[Empty name]" RESULT="YES" STUDY_ID="STD-Yu-2025">
<DESCRIPTION>
<P>1</P>
</DESCRIPTION>
</QUALITY_ITEM_DATA_ENTRY>
</QUALITY_ITEM_DATA>
</QUALITY_ITEM>
<QUALITY_ITEM CORE_ITEM="YES" ID="QIT-02" LEVEL="STUDY" MODIFIED="2026-04-26 15:41:52 +0800" MODIFIED_BY="[Empty name]" NO="2">
<NAME>Allocation concealment (selection bias)</NAME>
<DESCRIPTION>
<P>Selection bias (biased allocation to interventions) due to inadequate concealment of allocations prior to assignment</P>
</DESCRIPTION>
<QUALITY_ITEM_DATA>
<QUALITY_ITEM_DATA_ENTRY RESULT="UNKNOWN" STUDY_ID="STD-Bay-2024">
<DESCRIPTION/>
</QUALITY_ITEM_DATA_ENTRY>
<QUALITY_ITEM_DATA_ENTRY RESULT="UNKNOWN" STUDY_ID="STD-Hirai-2020">
<DESCRIPTION/>
</QUALITY_ITEM_DATA_ENTRY>
<QUALITY_ITEM_DATA_ENTRY RESULT="UNKNOWN" STUDY_ID="STD-Kagiyama-2021">
<DESCRIPTION/>
</QUALITY_ITEM_DATA_ENTRY>
<QUALITY_ITEM_DATA_ENTRY RESULT="UNKNOWN" STUDY_ID="STD-Madder-2016">
<DESCRIPTION/>
</QUALITY_ITEM_DATA_ENTRY>
<QUALITY_ITEM_DATA_ENTRY RESULT="UNKNOWN" STUDY_ID="STD-Mahmud-2017">
<DESCRIPTION/>
</QUALITY_ITEM_DATA_ENTRY>
<QUALITY_ITEM_DATA_ENTRY RESULT="UNKNOWN" STUDY_ID="STD-Mangels-2020">
<DESCRIPTION/>
</QUALITY_ITEM_DATA_ENTRY>
<QUALITY_ITEM_DATA_ENTRY RESULT="UNKNOWN" STUDY_ID="STD-Moses-2014">
<DESCRIPTION/>
</QUALITY_ITEM_DATA_ENTRY>
<QUALITY_ITEM_DATA_ENTRY RESULT="UNKNOWN" STUDY_ID="STD-Muhlen-2025">
<DESCRIPTION/>
</QUALITY_ITEM_DATA_ENTRY>
<QUALITY_ITEM_DATA_ENTRY RESULT="UNKNOWN" STUDY_ID="STD-Patel-2020">
<DESCRIPTION/>
</QUALITY_ITEM_DATA_ENTRY>
<QUALITY_ITEM_DATA_ENTRY RESULT="UNKNOWN" STUDY_ID="STD-Walters-2018">
<DESCRIPTION/>
</QUALITY_ITEM_DATA_ENTRY>
<QUALITY_ITEM_DATA_ENTRY MODIFIED="2026-03-20 17:01:03 +0800" MODIFIED_BY="[Empty name]" RESULT="YES" STUDY_ID="STD-Yu-2025">
<DESCRIPTION>
<P>1</P>
</DESCRIPTION>
</QUALITY_ITEM_DATA_ENTRY>
</QUALITY_ITEM_DATA>
</QUALITY_ITEM>
<QUALITY_ITEM CORE_ITEM="YES" ID="QIT-03" LEVEL="GROUP" MODIFIED="2026-04-26 15:41:52 +0800" MODIFIED_BY="[Empty name]" NO="3">
<NAME>Blinding of participants and personnel (performance bias)</NAME>
<DESCRIPTION>
<P>Performance bias due to knowledge of the allocated interventions by participants and personnel during the study</P>
</DESCRIPTION>
<QUALITY_ITEM_DATA_ENTRY_GROUP ID="QIG-03.01" NO="1">
<NAME>All outcomes</NAME>
</QUALITY_ITEM_DATA_ENTRY_GROUP>
<QUALITY_ITEM_DATA>
<QUALITY_ITEM_DATA_ENTRY GROUP_ID="QIG-03.01" RESULT="UNKNOWN" STUDY_ID="STD-Bay-2024">
<DESCRIPTION/>
</QUALITY_ITEM_DATA_ENTRY>
<QUALITY_ITEM_DATA_ENTRY GROUP_ID="QIG-03.01" RESULT="UNKNOWN" STUDY_ID="STD-Hirai-2020">
<DESCRIPTION/>
</QUALITY_ITEM_DATA_ENTRY>
<QUALITY_ITEM_DATA_ENTRY GROUP_ID="QIG-03.01" RESULT="UNKNOWN" STUDY_ID="STD-Kagiyama-2021">
<DESCRIPTION/>
</QUALITY_ITEM_DATA_ENTRY>
<QUALITY_ITEM_DATA_ENTRY GROUP_ID="QIG-03.01" RESULT="UNKNOWN" STUDY_ID="STD-Madder-2016">
<DESCRIPTION/>
</QUALITY_ITEM_DATA_ENTRY>
<QUALITY_ITEM_DATA_ENTRY GROUP_ID="QIG-03.01" RESULT="UNKNOWN" STUDY_ID="STD-Mahmud-2017">
<DESCRIPTION/>
</QUALITY_ITEM_DATA_ENTRY>
<QUALITY_ITEM_DATA_ENTRY GROUP_ID="QIG-03.01" RESULT="UNKNOWN" STUDY_ID="STD-Mangels-2020">
<DESCRIPTION/>
</QUALITY_ITEM_DATA_ENTRY>
<QUALITY_ITEM_DATA_ENTRY GROUP_ID="QIG-03.01" RESULT="UNKNOWN" STUDY_ID="STD-Moses-2014">
<DESCRIPTION/>
</QUALITY_ITEM_DATA_ENTRY>
<QUALITY_ITEM_DATA_ENTRY GROUP_ID="QIG-03.01" RESULT="UNKNOWN" STUDY_ID="STD-Muhlen-2025">
<DESCRIPTION/>
</QUALITY_ITEM_DATA_ENTRY>
<QUALITY_ITEM_DATA_ENTRY GROUP_ID="QIG-03.01" RESULT="UNKNOWN" STUDY_ID="STD-Patel-2020">
<DESCRIPTION/>
</QUALITY_ITEM_DATA_ENTRY>
<QUALITY_ITEM_DATA_ENTRY GROUP_ID="QIG-03.01" RESULT="UNKNOWN" STUDY_ID="STD-Walters-2018">
<DESCRIPTION/>
</QUALITY_ITEM_DATA_ENTRY>
<QUALITY_ITEM_DATA_ENTRY GROUP_ID="QIG-03.01" MODIFIED="2026-03-20 17:01:04 +0800" MODIFIED_BY="[Empty name]" RESULT="YES" STUDY_ID="STD-Yu-2025">
<DESCRIPTION>
<P>1</P>
</DESCRIPTION>
</QUALITY_ITEM_DATA_ENTRY>
</QUALITY_ITEM_DATA>
</QUALITY_ITEM>
<QUALITY_ITEM CORE_ITEM="YES" ID="QIT-04" LEVEL="GROUP" MODIFIED="2026-04-26 15:41:52 +0800" MODIFIED_BY="[Empty name]" NO="4">
<NAME>Blinding of outcome assessment (detection bias)</NAME>
<DESCRIPTION>
<P>Detection bias due to knowledge of the allocated interventions by outcome assessors</P>
</DESCRIPTION>
<QUALITY_ITEM_DATA_ENTRY_GROUP ID="QIG-04.01" NO="1">
<NAME>All outcomes</NAME>
</QUALITY_ITEM_DATA_ENTRY_GROUP>
<QUALITY_ITEM_DATA>
<QUALITY_ITEM_DATA_ENTRY GROUP_ID="QIG-04.01" RESULT="UNKNOWN" STUDY_ID="STD-Bay-2024">
<DESCRIPTION/>
</QUALITY_ITEM_DATA_ENTRY>
<QUALITY_ITEM_DATA_ENTRY GROUP_ID="QIG-04.01" RESULT="UNKNOWN" STUDY_ID="STD-Hirai-2020">
<DESCRIPTION/>
</QUALITY_ITEM_DATA_ENTRY>
<QUALITY_ITEM_DATA_ENTRY GROUP_ID="QIG-04.01" RESULT="UNKNOWN" STUDY_ID="STD-Kagiyama-2021">
<DESCRIPTION/>
</QUALITY_ITEM_DATA_ENTRY>
<QUALITY_ITEM_DATA_ENTRY GROUP_ID="QIG-04.01" RESULT="UNKNOWN" STUDY_ID="STD-Madder-2016">
<DESCRIPTION/>
</QUALITY_ITEM_DATA_ENTRY>
<QUALITY_ITEM_DATA_ENTRY GROUP_ID="QIG-04.01" RESULT="UNKNOWN" STUDY_ID="STD-Mahmud-2017">
<DESCRIPTION/>
</QUALITY_ITEM_DATA_ENTRY>
<QUALITY_ITEM_DATA_ENTRY GROUP_ID="QIG-04.01" RESULT="UNKNOWN" STUDY_ID="STD-Mangels-2020">
<DESCRIPTION/>
</QUALITY_ITEM_DATA_ENTRY>
<QUALITY_ITEM_DATA_ENTRY GROUP_ID="QIG-04.01" RESULT="UNKNOWN" STUDY_ID="STD-Moses-2014">
<DESCRIPTION/>
</QUALITY_ITEM_DATA_ENTRY>
<QUALITY_ITEM_DATA_ENTRY GROUP_ID="QIG-04.01" RESULT="UNKNOWN" STUDY_ID="STD-Muhlen-2025">
<DESCRIPTION/>
</QUALITY_ITEM_DATA_ENTRY>
<QUALITY_ITEM_DATA_ENTRY GROUP_ID="QIG-04.01" RESULT="UNKNOWN" STUDY_ID="STD-Patel-2020">
<DESCRIPTION/>
</QUALITY_ITEM_DATA_ENTRY>
<QUALITY_ITEM_DATA_ENTRY GROUP_ID="QIG-04.01" RESULT="UNKNOWN" STUDY_ID="STD-Walters-2018">
<DESCRIPTION/>
</QUALITY_ITEM_DATA_ENTRY>
<QUALITY_ITEM_DATA_ENTRY GROUP_ID="QIG-04.01" MODIFIED="2026-03-20 17:01:05 +0800" MODIFIED_BY="[Empty name]" RESULT="YES" STUDY_ID="STD-Yu-2025">
<DESCRIPTION>
<P>1</P>
</DESCRIPTION>
</QUALITY_ITEM_DATA_ENTRY>
</QUALITY_ITEM_DATA>
</QUALITY_ITEM>
<QUALITY_ITEM CORE_ITEM="YES" ID="QIT-05" LEVEL="GROUP" MODIFIED="2026-04-26 15:41:52 +0800" MODIFIED_BY="[Empty name]" NO="5">
<NAME>Incomplete outcome data (attrition bias)</NAME>
<DESCRIPTION>
<P>Attrition bias due to amount, nature or handling of incomplete outcome data</P>
</DESCRIPTION>
<QUALITY_ITEM_DATA_ENTRY_GROUP ID="QIG-05.01" NO="1">
<NAME>All outcomes</NAME>
</QUALITY_ITEM_DATA_ENTRY_GROUP>
<QUALITY_ITEM_DATA>
<QUALITY_ITEM_DATA_ENTRY GROUP_ID="QIG-05.01" RESULT="UNKNOWN" STUDY_ID="STD-Bay-2024">
<DESCRIPTION/>
</QUALITY_ITEM_DATA_ENTRY>
<QUALITY_ITEM_DATA_ENTRY GROUP_ID="QIG-05.01" RESULT="UNKNOWN" STUDY_ID="STD-Hirai-2020">
<DESCRIPTION/>
</QUALITY_ITEM_DATA_ENTRY>
<QUALITY_ITEM_DATA_ENTRY GROUP_ID="QIG-05.01" RESULT="UNKNOWN" STUDY_ID="STD-Kagiyama-2021">
<DESCRIPTION/>
</QUALITY_ITEM_DATA_ENTRY>
<QUALITY_ITEM_DATA_ENTRY GROUP_ID="QIG-05.01" RESULT="UNKNOWN" STUDY_ID="STD-Madder-2016">
<DESCRIPTION/>
</QUALITY_ITEM_DATA_ENTRY>
<QUALITY_ITEM_DATA_ENTRY GROUP_ID="QIG-05.01" RESULT="UNKNOWN" STUDY_ID="STD-Mahmud-2017">
<DESCRIPTION/>
</QUALITY_ITEM_DATA_ENTRY>
<QUALITY_ITEM_DATA_ENTRY GROUP_ID="QIG-05.01" RESULT="UNKNOWN" STUDY_ID="STD-Mangels-2020">
<DESCRIPTION/>
</QUALITY_ITEM_DATA_ENTRY>
<QUALITY_ITEM_DATA_ENTRY GROUP_ID="QIG-05.01" RESULT="UNKNOWN" STUDY_ID="STD-Moses-2014">
<DESCRIPTION/>
</QUALITY_ITEM_DATA_ENTRY>
<QUALITY_ITEM_DATA_ENTRY GROUP_ID="QIG-05.01" RESULT="UNKNOWN" STUDY_ID="STD-Muhlen-2025">
<DESCRIPTION/>
</QUALITY_ITEM_DATA_ENTRY>
<QUALITY_ITEM_DATA_ENTRY GROUP_ID="QIG-05.01" RESULT="UNKNOWN" STUDY_ID="STD-Patel-2020">
<DESCRIPTION/>
</QUALITY_ITEM_DATA_ENTRY>
<QUALITY_ITEM_DATA_ENTRY GROUP_ID="QIG-05.01" RESULT="UNKNOWN" STUDY_ID="STD-Walters-2018">
<DESCRIPTION/>
</QUALITY_ITEM_DATA_ENTRY>
<QUALITY_ITEM_DATA_ENTRY GROUP_ID="QIG-05.01" MODIFIED="2026-03-20 17:01:06 +0800" MODIFIED_BY="[Empty name]" RESULT="UNKNOWN" STUDY_ID="STD-Yu-2025">
<DESCRIPTION>
<P>2</P>
</DESCRIPTION>
</QUALITY_ITEM_DATA_ENTRY>
</QUALITY_ITEM_DATA>
</QUALITY_ITEM>
<QUALITY_ITEM CORE_ITEM="YES" ID="QIT-06" LEVEL="STUDY" MODIFIED="2026-04-26 15:41:52 +0800" MODIFIED_BY="[Empty name]" NO="6">
<NAME>Selective reporting (reporting bias)</NAME>
<DESCRIPTION>
<P>Reporting bias due to selective outcome reporting</P>
</DESCRIPTION>
<QUALITY_ITEM_DATA>
<QUALITY_ITEM_DATA_ENTRY RESULT="UNKNOWN" STUDY_ID="STD-Bay-2024">
<DESCRIPTION/>
</QUALITY_ITEM_DATA_ENTRY>
<QUALITY_ITEM_DATA_ENTRY RESULT="UNKNOWN" STUDY_ID="STD-Hirai-2020">
<DESCRIPTION/>
</QUALITY_ITEM_DATA_ENTRY>
<QUALITY_ITEM_DATA_ENTRY RESULT="UNKNOWN" STUDY_ID="STD-Kagiyama-2021">
<DESCRIPTION/>
</QUALITY_ITEM_DATA_ENTRY>
<QUALITY_ITEM_DATA_ENTRY RESULT="UNKNOWN" STUDY_ID="STD-Madder-2016">
<DESCRIPTION/>
</QUALITY_ITEM_DATA_ENTRY>
<QUALITY_ITEM_DATA_ENTRY RESULT="UNKNOWN" STUDY_ID="STD-Mahmud-2017">
<DESCRIPTION/>
</QUALITY_ITEM_DATA_ENTRY>
<QUALITY_ITEM_DATA_ENTRY RESULT="UNKNOWN" STUDY_ID="STD-Mangels-2020">
<DESCRIPTION/>
</QUALITY_ITEM_DATA_ENTRY>
<QUALITY_ITEM_DATA_ENTRY RESULT="UNKNOWN" STUDY_ID="STD-Moses-2014">
<DESCRIPTION/>
</QUALITY_ITEM_DATA_ENTRY>
<QUALITY_ITEM_DATA_ENTRY RESULT="UNKNOWN" STUDY_ID="STD-Muhlen-2025">
<DESCRIPTION/>
</QUALITY_ITEM_DATA_ENTRY>
<QUALITY_ITEM_DATA_ENTRY RESULT="UNKNOWN" STUDY_ID="STD-Patel-2020">
<DESCRIPTION/>
</QUALITY_ITEM_DATA_ENTRY>
<QUALITY_ITEM_DATA_ENTRY RESULT="UNKNOWN" STUDY_ID="STD-Walters-2018">
<DESCRIPTION/>
</QUALITY_ITEM_DATA_ENTRY>
<QUALITY_ITEM_DATA_ENTRY MODIFIED="2026-03-20 17:01:06 +0800" MODIFIED_BY="[Empty name]" RESULT="YES" STUDY_ID="STD-Yu-2025">
<DESCRIPTION>
<P>1</P>
</DESCRIPTION>
</QUALITY_ITEM_DATA_ENTRY>
</QUALITY_ITEM_DATA>
</QUALITY_ITEM>
<QUALITY_ITEM CORE_ITEM="YES" ID="QIT-07" LEVEL="STUDY" MODIFIED="2026-04-26 15:41:52 +0800" MODIFIED_BY="[Empty name]" NO="7">
<NAME>Other bias</NAME>
<DESCRIPTION>
<P>Bias due to problems not covered elsewhere in the table</P>
</DESCRIPTION>
<QUALITY_ITEM_DATA>
<QUALITY_ITEM_DATA_ENTRY RESULT="UNKNOWN" STUDY_ID="STD-Bay-2024">
<DESCRIPTION/>
</QUALITY_ITEM_DATA_ENTRY>
<QUALITY_ITEM_DATA_ENTRY RESULT="UNKNOWN" STUDY_ID="STD-Hirai-2020">
<DESCRIPTION/>
</QUALITY_ITEM_DATA_ENTRY>
<QUALITY_ITEM_DATA_ENTRY RESULT="UNKNOWN" STUDY_ID="STD-Kagiyama-2021">
<DESCRIPTION/>
</QUALITY_ITEM_DATA_ENTRY>
<QUALITY_ITEM_DATA_ENTRY RESULT="UNKNOWN" STUDY_ID="STD-Madder-2016">
<DESCRIPTION/>
</QUALITY_ITEM_DATA_ENTRY>
<QUALITY_ITEM_DATA_ENTRY RESULT="UNKNOWN" STUDY_ID="STD-Mahmud-2017">
<DESCRIPTION/>
</QUALITY_ITEM_DATA_ENTRY>
<QUALITY_ITEM_DATA_ENTRY RESULT="UNKNOWN" STUDY_ID="STD-Mangels-2020">
<DESCRIPTION/>
</QUALITY_ITEM_DATA_ENTRY>
<QUALITY_ITEM_DATA_ENTRY RESULT="UNKNOWN" STUDY_ID="STD-Moses-2014">
<DESCRIPTION/>
</QUALITY_ITEM_DATA_ENTRY>
<QUALITY_ITEM_DATA_ENTRY RESULT="UNKNOWN" STUDY_ID="STD-Muhlen-2025">
<DESCRIPTION/>
</QUALITY_ITEM_DATA_ENTRY>
<QUALITY_ITEM_DATA_ENTRY RESULT="UNKNOWN" STUDY_ID="STD-Patel-2020">
<DESCRIPTION/>
</QUALITY_ITEM_DATA_ENTRY>
<QUALITY_ITEM_DATA_ENTRY RESULT="UNKNOWN" STUDY_ID="STD-Walters-2018">
<DESCRIPTION/>
</QUALITY_ITEM_DATA_ENTRY>
<QUALITY_ITEM_DATA_ENTRY MODIFIED="2026-03-20 17:01:07 +0800" MODIFIED_BY="[Empty name]" RESULT="YES" STUDY_ID="STD-Yu-2025">
<DESCRIPTION>
<P>2</P>
</DESCRIPTION>
</QUALITY_ITEM_DATA_ENTRY>
</QUALITY_ITEM_DATA>
</QUALITY_ITEM>
</QUALITY_ITEMS>
<SOF_TABLES/>
<ADDITIONAL_TABLES/>
<ANALYSES_AND_DATA CALCULATED_DATA="YES" MODIFIED="2026-04-26 15:38:52 +0800" MODIFIED_BY="[Empty name]">
<COMPARISON ID="CMP-001" MODIFIED="2026-04-26 15:33:39 +0800" MODIFIED_BY="[Empty name]" NO="1">
<NAME>&#32467;&#23616;&#25351;&#26631;</NAME>
<DICH_OUTCOME CHI2="7.336582277271331" CI_END="1.8509709170055821" CI_START="0.6824199412542713" CI_STUDY="95" CI_TOTAL="95" DF="7" EFFECT_MEASURE="OR" EFFECT_SIZE="1.1238947746325338" ESTIMABLE="YES" EVENTS_1="513" EVENTS_2="1041" I2="4.587725790441418" I2_Q="0.0" ID="CMP-001.01" LOG_CI_END="0.26739959504505967" LOG_CI_START="-0.1659482909698462" LOG_EFFECT_SIZE="0.050725652037606726" METHOD="MH" MODIFIED="2026-04-26 14:53:12 +0800" MODIFIED_BY="[Empty name]" NO="1" P_CHI2="0.3946961173551876" P_Q="1.0" P_Z="0.6463431727081499" Q="0.0" RANDOM="NO" SCALE="239.33" SORT_BY="STUDY" STUDIES="8" SUBGROUPS="NO" SUBGROUP_TEST="YES" SWAP_EVENTS="NO" TAU2="0.0" TOTALS="YES" TOTAL_1="535" TOTAL_2="1093" WEIGHT="100.00000000000001" Z="0.458848210846471">
<NAME>&#25216;&#26415;&#25104;&#21151;&#29575;</NAME>
<GROUP_LABEL_1>rPCl</GROUP_LABEL_1>
<GROUP_LABEL_2>mPCI</GROUP_LABEL_2>
<GRAPH_LABEL_1>rPCI [experimental]</GRAPH_LABEL_1>
<GRAPH_LABEL_2>mPCI [control]</GRAPH_LABEL_2>
<DICH_DATA CI_END="54.84851226490849" CI_START="0.14327410318044034" EFFECT_SIZE="2.80327868852459" ESTIMABLE="YES" EVENTS_1="85" EVENTS_2="213" LOG_CI_END="1.7391648520765741" LOG_CI_START="-0.8438323013138004" LOG_EFFECT_SIZE="0.44766627538138676" MODIFIED="2026-02-08 14:25:49 +0800" MODIFIED_BY="[Empty name]" ORDER="1" O_E="0.0" SE="1.5172653139436256" STUDY_ID="STD-Bay-2024" TOTAL_1="85" TOTAL_2="216" VAR="2.3020940328964485" WEIGHT="2.3758815821690527"/>
<DICH_DATA CI_END="8.752042411159401" CI_START="0.013811016638128358" EFFECT_SIZE="0.34767025089605735" ESTIMABLE="YES" EVENTS_1="48" EVENTS_2="46" LOG_CI_END="0.9421094135240757" LOG_CI_START="-1.859774351538781" LOG_EFFECT_SIZE="-0.4588324690073527" MODIFIED="2026-02-08 14:25:47 +0800" MODIFIED_BY="[Empty name]" ORDER="2" O_E="0.0" SE="1.6458403931462442" STUDY_ID="STD-Hirai-2020" TOTAL_1="49" TOTAL_2="46" VAR="2.708790599711784" WEIGHT="4.849221403506245"/>
<DICH_DATA CI_END="3.2587172135444598" CI_START="0.17751054096416424" EFFECT_SIZE="0.7605633802816901" ESTIMABLE="YES" EVENTS_1="27" EVENTS_2="71" LOG_CI_END="0.5130466746947275" LOG_CI_START="-0.750775852486941" LOG_EFFECT_SIZE="-0.1188645888961068" MODIFIED="2026-02-08 14:25:45 +0800" MODIFIED_BY="[Empty name]" ORDER="3" O_E="0.0" SE="0.7423756084889175" STUDY_ID="STD-Kagiyama-2021" TOTAL_1="30" TOTAL_2="77" VAR="0.5511215440792905" WEIGHT="13.424414754676922"/>
<DICH_DATA CI_END="2.958719398596158" CI_START="0.09294059045630805" EFFECT_SIZE="0.524390243902439" ESTIMABLE="YES" EVENTS_1="43" EVENTS_2="164" LOG_CI_END="0.4711037791451477" LOG_CI_START="-1.031794572753408" LOG_EFFECT_SIZE="-0.2803453968041301" MODIFIED="2026-02-08 14:24:57 +0800" MODIFIED_BY="[Empty name]" ORDER="5" O_E="0.0" SE="0.8828099313720356" STUDY_ID="STD-Madder-2016" TOTAL_1="45" TOTAL_2="168" VAR="0.7793533749290982" WEIGHT="10.384695722412689"/>
<DICH_DATA CI_END="5.207445305238336" CI_START="0.6865564231065766" EFFECT_SIZE="1.8908212560386473" ESTIMABLE="YES" EVENTS_1="103" EVENTS_2="207" LOG_CI_END="0.7166247171684299" LOG_CI_START="-0.16332376543830082" LOG_EFFECT_SIZE="0.2766504758650646" MODIFIED="2026-02-07 23:26:19 +0800" MODIFIED_BY="[Empty name]" ORDER="6" O_E="0.0" SE="0.5168860944984323" STUDY_ID="STD-Mahmud-2017" TOTAL_1="108" TOTAL_2="226" VAR="0.26717123468584225" WEIGHT="20.89745596141092"/>
<DICH_DATA CI_END="8.000852106443357" CI_START="0.29662654995680654" EFFECT_SIZE="1.5405405405405406" ESTIMABLE="YES" EVENTS_1="38" EVENTS_2="74" LOG_CI_END="0.9031362426693578" LOG_CI_START="-0.5277899794583649" LOG_EFFECT_SIZE="0.18767313160549642" MODIFIED="2026-02-25 23:50:10 +0800" MODIFIED_BY="[Empty name]" ORDER="7" O_E="0.0" SE="0.8405331460768601" STUDY_ID="STD-Moses-2014" TOTAL_1="40" TOTAL_2="80" VAR="0.7064959696538643" WEIGHT="8.317254775237236"/>
<DICH_DATA CI_END="180.6433599243757" CI_START="0.5039621961535123" EFFECT_SIZE="9.541353383458647" ESTIMABLE="YES" EVENTS_1="70" EVENTS_2="66" LOG_CI_END="2.256822002432119" LOG_CI_START="-0.2976020401768811" LOG_EFFECT_SIZE="0.979609981127619" MODIFIED="2026-02-08 14:25:50 +0800" MODIFIED_BY="[Empty name]" ORDER="8" O_E="0.0" SE="1.5004813272314672" STUDY_ID="STD-Muhlen-2025" TOTAL_1="70" TOTAL_2="70" VAR="2.251444213370305" WEIGHT="1.5790753023028439"/>
<DICH_DATA CI_END="1.3970409692229486" CI_START="0.21652908301483398" EFFECT_SIZE="0.55" ESTIMABLE="YES" EVENTS_1="99" EVENTS_2="200" LOG_CI_END="0.14520914229640094" LOG_CI_START="-0.6644837633079133" LOG_EFFECT_SIZE="-0.2596373105057561" MODIFIED="2026-02-25 23:50:12 +0800" MODIFIED_BY="[Empty name]" ORDER="12" O_E="0.0" SE="0.47561762079649783" STUDY_ID="STD-Walters-2018" TOTAL_1="108" TOTAL_2="210" VAR="0.2262121212121212" WEIGHT="38.1720004982841"/>
</DICH_OUTCOME>
<DICH_OUTCOME CHI2="1.3064967302976171" CI_END="6.217128196485707" CI_START="1.0527179083219405" CI_STUDY="95" CI_TOTAL="95" DF="5" EFFECT_MEASURE="OR" EFFECT_SIZE="2.558296736262975" ESTIMABLE="YES" EVENTS_1="407" EVENTS_2="742" I2="0.0" I2_Q="0.0" ID="CMP-001.02" LOG_CI_END="0.7935898225639627" LOG_CI_START="0.02231201100312705" LOG_EFFECT_SIZE="0.40795091678354484" METHOD="MH" MODIFIED="2026-04-26 14:54:12 +0800" MODIFIED_BY="[Empty name]" NO="2" P_CHI2="0.9342617609422148" P_Q="1.0" P_Z="0.03813859024062874" Q="0.0" RANDOM="NO" SCALE="694.67" SORT_BY="STUDY" STUDIES="6" SUBGROUPS="NO" SUBGROUP_TEST="YES" SWAP_EVENTS="NO" TAU2="0.0" TOTALS="YES" TOTAL_1="412" TOTAL_2="771" WEIGHT="100.0" Z="2.073362133257162">
<NAME>&#20020;&#24202;&#25104;&#21151;&#29575;</NAME>
<GROUP_LABEL_1>rPCI</GROUP_LABEL_1>
<GROUP_LABEL_2>mPCl</GROUP_LABEL_2>
<GRAPH_LABEL_1>rPCI [experimental]</GRAPH_LABEL_1>
<GRAPH_LABEL_2>mPCI [control]</GRAPH_LABEL_2>
<DICH_DATA CI_END="6.2160482654334706" CI_START="0.2251787980974306" EFFECT_SIZE="1.1830985915492958" ESTIMABLE="YES" EVENTS_1="28" EVENTS_2="71" LOG_CI_END="0.7935143779502007" LOG_CI_START="-0.6474725032645882" LOG_EFFECT_SIZE="0.07302093734280636" MODIFIED="2026-04-14 01:17:41 +0800" MODIFIED_BY="[Empty name]" ORDER="13" O_E="0.0" SE="0.8464428270256685" STUDY_ID="STD-Kagiyama-2021" TOTAL_1="30" TOTAL_2="77" VAR="0.7164654594232058" WEIGHT="34.798450260016665"/>
<DICH_DATA CI_END="24.545532766207184" CI_START="0.3469382883263778" EFFECT_SIZE="2.918181818181818" ESTIMABLE="YES" EVENTS_1="107" EVENTS_2="220" LOG_CI_END="1.3899724629957928" LOG_CI_START="-0.45974776850249877" LOG_EFFECT_SIZE="0.465112347246647" MODIFIED="2026-04-14 01:17:41 +0800" MODIFIED_BY="[Empty name]" ORDER="15" O_E="0.0" SE="1.0865348202449125" STUDY_ID="STD-Mahmud-2017" TOTAL_1="108" TOTAL_2="226" VAR="1.1805579156046446" WEIGHT="17.271559397840775"/>
<DICH_DATA CI_END="73.8614735640333" CI_START="0.19026989944526515" EFFECT_SIZE="3.748815165876777" ESTIMABLE="YES" EVENTS_1="56" EVENTS_2="105" LOG_CI_END="1.8684179677387973" LOG_CI_START="-0.7206299113388296" LOG_EFFECT_SIZE="0.5738940281999839" MODIFIED="2026-04-14 01:17:41 +0800" MODIFIED_BY="[Empty name]" ORDER="16" O_E="0.0" SE="1.520819540163893" STUDY_ID="STD-Mangels-2020" TOTAL_1="56" TOTAL_2="108" VAR="2.3128920737443153" WEIGHT="8.332392367219544"/>
<DICH_DATA CI_END="18.99502815208509" CI_START="0.22181048457301036" EFFECT_SIZE="2.0526315789473686" ESTIMABLE="YES" EVENTS_1="39" EVENTS_2="76" LOG_CI_END="1.2786399415488676" LOG_CI_START="-0.6540179294015269" LOG_EFFECT_SIZE="0.3123110060736703" MODIFIED="2026-04-14 01:17:41 +0800" MODIFIED_BY="[Empty name]" ORDER="17" O_E="0.0" SE="1.1352528002070146" STUDY_ID="STD-Moses-2014" TOTAL_1="40" TOTAL_2="80" VAR="1.2887989203778676" WEIGHT="16.606866051317812"/>
<DICH_DATA CI_END="75.99042388186619" CI_START="0.12186872490338493" EFFECT_SIZE="3.0431654676258995" ESTIMABLE="YES" EVENTS_1="70" EVENTS_2="69" LOG_CI_END="1.8807588670532034" LOG_CI_START="-0.9141077328113085" LOG_EFFECT_SIZE="0.48332556712094726" MODIFIED="2026-04-14 01:17:41 +0800" MODIFIED_BY="[Empty name]" ORDER="18" O_E="0.0" SE="1.6417184755732086" STUDY_ID="STD-Muhlen-2025" TOTAL_1="70" TOTAL_2="70" VAR="2.69523955303842" WEIGHT="6.416848724425063"/>
<DICH_DATA CI_END="38.32120390899062" CI_START="0.5989924038215229" EFFECT_SIZE="4.791044776119403" ESTIMABLE="YES" EVENTS_1="107" EVENTS_2="201" LOG_CI_END="1.583439144530156" LOG_CI_START="-0.22257868512206463" LOG_EFFECT_SIZE="0.6804302297040457" MODIFIED="2026-04-14 01:17:41 +0800" MODIFIED_BY="[Empty name]" ORDER="20" O_E="0.0" SE="1.0608638130701527" STUDY_ID="STD-Walters-2018" TOTAL_1="108" TOTAL_2="210" VAR="1.125432029881744" WEIGHT="16.57388319918014"/>
</DICH_OUTCOME>
<CONT_OUTCOME CHI2="58.92370827791041" CI_END="20.513442268713558" CI_START="0.5533191397377308" CI_STUDY="95" CI_TOTAL="95" DF="5" EFFECT_MEASURE="MD" EFFECT_SIZE="10.533380704225644" ESTIMABLE="YES" I2="91.51445123511614" I2_Q="0.0" ID="CMP-001.03" MODIFIED="2026-04-26 14:54:59 +0800" MODIFIED_BY="[Empty name]" NO="3" P_CHI2="-1.1369749586265243E-10" P_Q="1.0" P_Z="0.03858089522280154" Q="0.0" RANDOM="YES" SCALE="52.35" SORT_BY="STUDY" STUDIES="6" SUBGROUPS="NO" SUBGROUP_TEST="YES" TAU2="134.6592501626102" TOTALS="YES" TOTAL_1="375" TOTAL_2="666" UNITS="Min" WEIGHT="99.99999999999999" Z="2.0686292045725203">
<NAME>&#25163;&#26415;&#26102;&#38388;</NAME>
<GROUP_LABEL_1>rPCI</GROUP_LABEL_1>
<GROUP_LABEL_2>mPCI</GROUP_LABEL_2>
<GRAPH_LABEL_1>rPCI [experimental]</GRAPH_LABEL_1>
<GRAPH_LABEL_2>mPCI [control]</GRAPH_LABEL_2>
<CONT_DATA CI_END="7.830166880205466" CI_START="-15.430166880205489" EFFECT_SIZE="-3.8000000000000114" ESTIMABLE="YES" MEAN_1="89.6" MEAN_2="93.4" MODIFIED="2026-03-25 17:29:31 +0800" MODIFIED_BY="[Empty name]" ORDER="21" SD_1="27.1" SD_2="30.5" SE="5.933867648560254" STUDY_ID="STD-Hirai-2020" TOTAL_1="49" TOTAL_2="46" WEIGHT="15.26347716451017"/>
<CONT_DATA CI_END="23.466509176388318" CI_START="-9.866509176388295" EFFECT_SIZE="6.800000000000011" ESTIMABLE="YES" MEAN_1="72.4" MEAN_2="65.6" MODIFIED="2026-03-25 17:29:31 +0800" MODIFIED_BY="[Empty name]" ORDER="22" SD_1="41.2" SD_2="34.8" SE="8.503477261751543" STUDY_ID="STD-Kagiyama-2021" TOTAL_1="30" TOTAL_2="77" WEIGHT="12.52755353543124"/>
<CONT_DATA CI_END="11.817790784477346" CI_START="1.9822092155226505" EFFECT_SIZE="6.899999999999999" ESTIMABLE="YES" MEAN_1="55.1" MEAN_2="48.2" MODIFIED="2026-03-25 17:29:31 +0800" MODIFIED_BY="[Empty name]" ORDER="24" SD_1="11.9" SD_2="23.0" SE="2.509123036580393" STUDY_ID="STD-Madder-2016" TOTAL_1="45" TOTAL_2="168" WEIGHT="18.394582332698487"/>
<CONT_DATA CI_END="13.716208170744217" CI_START="2.2037918292557714" EFFECT_SIZE="7.959999999999994" ESTIMABLE="YES" MEAN_1="44.3" MEAN_2="36.34" MODIFIED="2026-03-25 17:29:31 +0800" MODIFIED_BY="[Empty name]" ORDER="25" SD_1="26.04" SD_2="23.03" SE="2.936894869573348" STUDY_ID="STD-Mahmud-2017" TOTAL_1="108" TOTAL_2="226" WEIGHT="18.095506266114743"/>
<CONT_DATA CI_END="42.91060702177701" CI_START="28.689392978222983" EFFECT_SIZE="35.8" ESTIMABLE="YES" MEAN_1="103.1" MEAN_2="67.3" MODIFIED="2026-03-25 18:34:25 +0800" MODIFIED_BY="[Empty name]" ORDER="26" SD_1="22.2" SD_2="20.7" SE="3.6279273894135673" STUDY_ID="STD-Muhlen-2025" TOTAL_1="70" TOTAL_2="70" WEIGHT="17.54017037236669"/>
<CONT_DATA CI_END="12.53305054071419" CI_START="1.4669494592858117" EFFECT_SIZE="7.0" ESTIMABLE="YES" MEAN_1="60.1" MEAN_2="53.1" MODIFIED="2026-03-25 18:34:24 +0800" MODIFIED_BY="[Empty name]" ORDER="30" SD_1="17.0" SD_2="17.8" SE="2.8230368437166113" STUDY_ID="STD-Yu-2025" TOTAL_1="73" TOTAL_2="79" WEIGHT="18.178710328878672"/>
</CONT_OUTCOME>
<DICH_OUTCOME CHI2="1.4193766878491814" CI_END="0.9326271612379887" CI_START="0.2427885760744407" CI_STUDY="95" CI_TOTAL="95" DF="5" EFFECT_MEASURE="OR" EFFECT_SIZE="0.4758478963758473" ESTIMABLE="YES" EVENTS_1="11" EVENTS_2="41" I2="0.0" I2_Q="0.0" ID="CMP-001.04" LOG_CI_END="-0.030291940582138722" LOG_CI_START="-0.6147717519647922" LOG_EFFECT_SIZE="-0.32253184627346543" METHOD="MH" MODIFIED="2026-04-26 15:17:27 +0800" MODIFIED_BY="[Empty name]" NO="4" P_CHI2="0.9221820126193543" P_Q="1.0" P_Z="0.030531736045476807" Q="0.0" RANDOM="NO" SCALE="250.33" SORT_BY="STUDY" STUDIES="6" SUBGROUPS="NO" SUBGROUP_TEST="YES" SWAP_EVENTS="NO" TAU2="0.0" TOTALS="YES" TOTAL_1="476" TOTAL_2="886" WEIGHT="100.0" Z="2.163122798263218">
<NAME>&#19981;&#33391;&#24515;&#34880;&#31649;&#20107;&#20214;</NAME>
<GROUP_LABEL_1>rPCI</GROUP_LABEL_1>
<GROUP_LABEL_2>mPCI</GROUP_LABEL_2>
<GRAPH_LABEL_1>rPCI [experimental]</GRAPH_LABEL_1>
<GRAPH_LABEL_2>mPCI [control]</GRAPH_LABEL_2>
<DICH_DATA CI_END="1.8244138856409715" CI_START="0.14516898093414676" EFFECT_SIZE="0.5146341463414634" ESTIMABLE="YES" EVENTS_1="3" EVENTS_2="15" LOG_CI_END="0.2611233690031819" LOG_CI_START="-0.8381261718472675" LOG_EFFECT_SIZE="-0.28850140142204284" MODIFIED="2026-02-24 23:18:38 +0800" MODIFIED_BY="[Empty name]" ORDER="31" O_E="0.0" SE="0.6457046216685385" STUDY_ID="STD-Bay-2024" TOTAL_1="85" TOTAL_2="226" VAR="0.4169344584441105" WEIGHT="27.905328120470358"/>
<DICH_DATA CI_END="1.852106662400228" CI_START="0.10206535112789698" EFFECT_SIZE="0.43478260869565216" ESTIMABLE="YES" EVENTS_1="3" EVENTS_2="6" LOG_CI_END="0.2676659939862814" LOG_CI_START="-0.9911216660214671" LOG_EFFECT_SIZE="-0.3617278360175929" MODIFIED="2026-02-24 23:19:39 +0800" MODIFIED_BY="[Empty name]" ORDER="32" O_E="0.0" SE="0.7394181025879625" STUDY_ID="STD-Hirai-2020" TOTAL_1="49" TOTAL_2="46" VAR="0.5467391304347826" WEIGHT="20.49877402266747"/>
<DICH_DATA CI_END="2.882356988685154" CI_START="0.04074061090972692" EFFECT_SIZE="0.3426791277258567" ESTIMABLE="YES" EVENTS_1="1" EVENTS_2="6" LOG_CI_END="0.4597477685024987" LOG_CI_START="-1.3899724629957928" LOG_EFFECT_SIZE="-0.4651123472466471" MODIFIED="2026-03-25 18:42:26 +0800" MODIFIED_BY="[Empty name]" ORDER="34" O_E="0.0" SE="1.0865348202449125" STUDY_ID="STD-Mahmud-2017" TOTAL_1="108" TOTAL_2="226" VAR="1.1805579156046446" WEIGHT="13.562225848764308"/>
<DICH_DATA CI_END="4.3331753458139195" CI_START="0.051572128184484915" EFFECT_SIZE="0.4727272727272727" ESTIMABLE="YES" EVENTS_1="1" EVENTS_2="4" LOG_CI_END="0.6368062635043992" LOG_CI_START="-1.287584946551251" LOG_EFFECT_SIZE="-0.3253893415234259" MODIFIED="2026-02-24 23:19:04 +0800" MODIFIED_BY="[Empty name]" ORDER="35" O_E="0.0" SE="1.1303969226768102" STUDY_ID="STD-Mangels-2020" TOTAL_1="56" TOTAL_2="108" VAR="1.2777972027972027" WEIGHT="9.465013632771079"/>
<DICH_DATA CI_END="2.69805115638077" CI_START="0.0069339874582818395" EFFECT_SIZE="0.13677811550151975" ESTIMABLE="YES" EVENTS_1="0" EVENTS_2="3" LOG_CI_END="0.43105017985154864" LOG_CI_START="-2.15901694820081" LOG_EFFECT_SIZE="-0.8639833841746306" MODIFIED="2026-03-25 18:45:18 +0800" MODIFIED_BY="[Empty name]" ORDER="36" O_E="0.0" SE="1.5214182520570143" STUDY_ID="STD-Muhlen-2025" TOTAL_1="70" TOTAL_2="70" VAR="2.3147134976922206" WEIGHT="12.260586001195495"/>
<DICH_DATA CI_END="3.270094227324887" CI_START="0.20994214983417067" EFFECT_SIZE="0.8285714285714286" ESTIMABLE="YES" EVENTS_1="3" EVENTS_2="7" LOG_CI_END="0.5145602669776104" LOG_CI_START="-0.6779003598802494" LOG_EFFECT_SIZE="-0.08167004645131952" MODIFIED="2026-02-24 23:19:16 +0800" MODIFIED_BY="[Empty name]" ORDER="38" O_E="0.0" SE="0.7004572749916086" STUDY_ID="STD-Walters-2018" TOTAL_1="108" TOTAL_2="210" VAR="0.49064039408866994" WEIGHT="16.308072374131303"/>
</DICH_OUTCOME>
<DICH_OUTCOME CHI2="0.6902855516183765" CI_END="2.5315738078931784" CI_START="0.40007233590300145" CI_STUDY="95" CI_TOTAL="95" DF="4" EFFECT_MEASURE="OR" EFFECT_SIZE="1.0063859333449967" ESTIMABLE="YES" EVENTS_1="7" EVENTS_2="12" I2="0.0" I2_Q="0.0" ID="CMP-001.06" LOG_CI_END="0.4033905937388393" LOG_CI_START="-0.39786147806375916" LOG_EFFECT_SIZE="0.002764557837540071" METHOD="MH" MODIFIED="2026-04-26 15:19:01 +0800" MODIFIED_BY="[Empty name]" NO="6" P_CHI2="0.9525214890846593" P_Q="1.0" P_Z="0.9892090067038856" Q="0.0" RANDOM="NO" SCALE="454.71" SORT_BY="STUDY" STUDIES="5" SUBGROUPS="NO" SUBGROUP_TEST="YES" SWAP_EVENTS="NO" TAU2="0.0" TOTALS="YES" TOTAL_1="420" TOTAL_2="778" WEIGHT="100.0" Z="0.013524916778228048">
<NAME>&#20896;&#29366;&#21160;&#33033;&#22841;&#23618;&#21457;&#29983;&#29575;</NAME>
<GROUP_LABEL_1>rPCI</GROUP_LABEL_1>
<GROUP_LABEL_2>mPCI</GROUP_LABEL_2>
<GRAPH_LABEL_1>rPCI [experimental]</GRAPH_LABEL_1>
<GRAPH_LABEL_2>mPCI [control]</GRAPH_LABEL_2>
<DICH_DATA CI_END="8.625999981716172" CI_START="0.09078188404453745" EFFECT_SIZE="0.8849206349206349" ESTIMABLE="YES" EVENTS_1="1" EVENTS_2="3" LOG_CI_END="0.9358094528893943" LOG_CI_START="-1.0420008083561612" LOG_EFFECT_SIZE="-0.05309567773338344" MODIFIED="2026-02-09 22:13:00 +0800" MODIFIED_BY="[Empty name]" ORDER="43" O_E="0.0" SE="1.1617755377743286" STUDY_ID="STD-Bay-2024" TOTAL_1="85" TOTAL_2="226" VAR="1.3497224001708306" WEIGHT="18.020137419091853"/>
<DICH_DATA CI_END="6.935580664708921" CI_START="0.12636500238975165" EFFECT_SIZE="0.9361702127659575" ESTIMABLE="YES" EVENTS_1="2" EVENTS_2="2" LOG_CI_END="0.8410828271860978" LOG_CI_START="-0.8983731900851578" LOG_EFFECT_SIZE="-0.028645181449530023" MODIFIED="2026-02-09 22:13:52 +0800" MODIFIED_BY="[Empty name]" ORDER="44" O_E="0.0" SE="1.0217650749912885" STUDY_ID="STD-Hirai-2020" TOTAL_1="49" TOTAL_2="46" VAR="1.0440038684719537" WEIGHT="22.00504165871893"/>
<DICH_DATA CI_END="8.519360931462035" CI_START="0.2308917734376625" EFFECT_SIZE="1.4025157232704402" ESTIMABLE="YES" EVENTS_1="2" EVENTS_2="3" LOG_CI_END="0.930407017965159" LOG_CI_START="-0.6365915405097406" LOG_EFFECT_SIZE="0.14690773872770915" MODIFIED="2026-03-25 21:19:46 +0800" MODIFIED_BY="[Empty name]" ORDER="135" O_E="0.0" SE="0.92046271001612" STUDY_ID="STD-Mahmud-2017" TOTAL_1="108" TOTAL_2="226" VAR="0.8472516005302198" WEIGHT="21.173789925783506"/>
<DICH_DATA CI_END="8.20555069229435" CI_START="0.013159552860957692" EFFECT_SIZE="0.32860520094562645" ESTIMABLE="YES" EVENTS_1="0" EVENTS_2="1" LOG_CI_END="0.9141077328113085" LOG_CI_START="-1.8807588670532034" LOG_EFFECT_SIZE="-0.4833255671209473" MODIFIED="2026-02-09 22:13:57 +0800" MODIFIED_BY="[Empty name]" ORDER="45" O_E="0.0" SE="1.6417184755732086" STUDY_ID="STD-Muhlen-2025" TOTAL_1="70" TOTAL_2="70" VAR="2.69523955303842" WEIGHT="16.56189314982807"/>
<DICH_DATA CI_END="7.911024870356912" CI_START="0.2142464785711957" EFFECT_SIZE="1.3018867924528301" ESTIMABLE="YES" EVENTS_1="2" EVENTS_2="3" LOG_CI_END="0.8982327498324991" LOG_CI_START="-0.6690863075595667" LOG_EFFECT_SIZE="0.11457322113646624" MODIFIED="2026-03-25 21:24:34 +0800" MODIFIED_BY="[Empty name]" ORDER="136" O_E="0.0" SE="0.9206509726665586" STUDY_ID="STD-Walters-2018" TOTAL_1="108" TOTAL_2="210" VAR="0.8475982134718805" WEIGHT="22.239137846577645"/>
</DICH_OUTCOME>
<CONT_OUTCOME CHI2="124.08603293237688" CI_END="-2.8772179965921523" CI_START="-9.405073102359397" CI_STUDY="95" CI_TOTAL="95" DF="7" EFFECT_MEASURE="MD" EFFECT_SIZE="-6.141145549475775" ESTIMABLE="YES" I2="94.35875268587658" I2_Q="0.0" ID="CMP-001.07" MODIFIED="2026-04-26 15:21:07 +0800" MODIFIED_BY="[Empty name]" NO="7" P_CHI2="-1.5629098015779164E-10" P_Q="1.0" P_Z="2.262797411960691E-4" Q="0.0" RANDOM="YES" SCALE="18.56" SORT_BY="STUDY" STUDIES="8" SUBGROUPS="NO" SUBGROUP_TEST="YES" TAU2="18.811013286818493" TOTALS="YES" TOTAL_1="725" TOTAL_2="1432" UNITS="Min" WEIGHT="100.0" Z="3.6877117845820417">
<NAME>&#36879;&#35270;&#26102;&#38388;</NAME>
<GROUP_LABEL_1>rPCI</GROUP_LABEL_1>
<GROUP_LABEL_2>mPCI</GROUP_LABEL_2>
<GRAPH_LABEL_1>rPCI [experimental]</GRAPH_LABEL_1>
<GRAPH_LABEL_2>mPCI [control]</GRAPH_LABEL_2>
<CONT_DATA CI_END="-3.6616498783549947" CI_START="-17.738350121645013" EFFECT_SIZE="-10.700000000000003" ESTIMABLE="YES" MEAN_1="37.9" MEAN_2="48.6" MODIFIED="2026-03-25 19:24:32 +0800" MODIFIED_BY="[Empty name]" ORDER="47" SD_1="17.9" SD_2="17.1" SE="3.591060946610558" STUDY_ID="STD-Hirai-2020" TOTAL_1="49" TOTAL_2="46" WEIGHT="8.746480998280902"/>
<CONT_DATA CI_END="4.937647103075493" CI_START="-10.137647103075496" EFFECT_SIZE="-2.6000000000000014" ESTIMABLE="YES" MEAN_1="27.5" MEAN_2="30.1" MODIFIED="2026-03-25 19:24:32 +0800" MODIFIED_BY="[Empty name]" ORDER="48" SD_1="18.9" SD_2="14.9" SE="3.845808985538251" STUDY_ID="STD-Kagiyama-2021" TOTAL_1="30" TOTAL_2="77" WEIGHT="8.253331235329238"/>
<CONT_DATA CI_END="1.2391150699413291" CI_START="-3.439115069941332" EFFECT_SIZE="-1.1000000000000014" ESTIMABLE="YES" MEAN_1="11.7" MEAN_2="12.8" MODIFIED="2026-03-25 19:26:37 +0800" MODIFIED_BY="[Empty name]" ORDER="49" SD_1="7.26" SD_2="6.52" SE="1.19344798597932" STUDY_ID="STD-Madder-2016" TOTAL_1="45" TOTAL_2="168" WEIGHT="13.704857301274666"/>
<CONT_DATA CI_END="-3.839073615738985" CI_START="-8.760926384261015" EFFECT_SIZE="-6.300000000000001" ESTIMABLE="YES" MEAN_1="22.3" MEAN_2="28.6" MODIFIED="2026-03-25 19:26:38 +0800" MODIFIED_BY="[Empty name]" ORDER="50" SD_1="10.4" SD_2="11.4" SE="1.2555977577509019" STUDY_ID="STD-Mahmud-2017" TOTAL_1="108" TOTAL_2="226" WEIGHT="13.602540689990025"/>
<CONT_DATA CI_END="-7.487540078946178" CI_START="-11.912459921053824" EFFECT_SIZE="-9.700000000000001" ESTIMABLE="YES" MEAN_1="10.1" MEAN_2="19.8" MODIFIED="2026-03-25 19:26:38 +0800" MODIFIED_BY="[Empty name]" ORDER="51" SD_1="4.7" SD_2="7.6" SE="1.1288268246281181" STUDY_ID="STD-Moses-2014" TOTAL_1="40" TOTAL_2="80" WEIGHT="13.807253859454809"/>
<CONT_DATA CI_END="-0.9379812483949075" CI_START="-6.4620187516050915" EFFECT_SIZE="-3.6999999999999993" ESTIMABLE="YES" MEAN_1="14.5" MEAN_2="18.2" MODIFIED="2026-03-25 19:23:05 +0800" MODIFIED_BY="[Empty name]" ORDER="52" SD_1="8.52" SD_2="8.15" SE="1.4092191353471508" STUDY_ID="STD-Muhlen-2025" TOTAL_1="70" TOTAL_2="70" WEIGHT="13.334784073969029"/>
<CONT_DATA CI_END="-10.298195127155505" CI_START="-11.441804872844493" EFFECT_SIZE="-10.87" ESTIMABLE="YES" MEAN_1="15.88" MEAN_2="26.75" MODIFIED="2026-03-25 19:26:39 +0800" MODIFIED_BY="[Empty name]" ORDER="53" SD_1="4.36" SD_2="4.04" SE="0.29174254086035095" STUDY_ID="STD-Patel-2020" TOTAL_1="310" TOTAL_2="686" WEIGHT="14.676146550010797"/>
<CONT_DATA CI_END="-1.8738679642884826" CI_START="-6.126132035711517" EFFECT_SIZE="-4.0" ESTIMABLE="YES" MEAN_1="11.0" MEAN_2="15.0" MODIFIED="2026-03-25 19:23:01 +0800" MODIFIED_BY="[Empty name]" ORDER="57" SD_1="5.93" SD_2="7.41" SE="1.084781175818625" STUDY_ID="STD-Yu-2025" TOTAL_1="73" TOTAL_2="79" WEIGHT="13.874605291690525"/>
</CONT_OUTCOME>
<CONT_OUTCOME CHI2="25.15524500244262" CI_END="-35.59498745540997" CI_START="-120.44549195862174" CI_STUDY="95" CI_TOTAL="95" DF="6" EFFECT_MEASURE="MD" EFFECT_SIZE="-78.02023970701586" ESTIMABLE="YES" I2="76.14811543510154" I2_Q="0.0" ID="CMP-001.08" MODIFIED="2026-04-26 15:22:21 +0800" MODIFIED_BY="[Empty name]" NO="8" P_CHI2="3.19576942917954E-4" P_Q="1.0" P_Z="3.128953074074461E-4" Q="0.0" RANDOM="YES" SCALE="319.15" SORT_BY="STUDY" STUDIES="7" SUBGROUPS="NO" SUBGROUP_TEST="YES" TAU2="2254.727127886648" TOTALS="YES" TOTAL_1="688" TOTAL_2="1533" UNITS="dGy�cm�" WEIGHT="99.99999999999999" Z="3.604383044891494">
<NAME>&#21058;&#37327;&#38754;&#31215;&#20056;&#31215;</NAME>
<GROUP_LABEL_1>rPCI</GROUP_LABEL_1>
<GROUP_LABEL_2>mPCI</GROUP_LABEL_2>
<GRAPH_LABEL_1>rPCI [experimental]</GRAPH_LABEL_1>
<GRAPH_LABEL_2>mPCI [control]</GRAPH_LABEL_2>
<CONT_DATA CI_END="30.12860170228023" CI_START="-64.92860170228025" EFFECT_SIZE="-17.400000000000006" ESTIMABLE="YES" MEAN_1="213.5" MEAN_2="230.9" MODIFIED="2026-03-25 21:28:07 +0800" MODIFIED_BY="[Empty name]" ORDER="58" SD_1="192.5" SD_2="185.4" SE="24.249732177315387" STUDY_ID="STD-Bay-2024" TOTAL_1="85" TOTAL_2="226" WEIGHT="16.482001395401454"/>
<CONT_DATA CI_END="1.8604490945261247" CI_START="-100.86044909452613" EFFECT_SIZE="-49.5" ESTIMABLE="YES" MEAN_1="275.0" MEAN_2="324.5" MODIFIED="2026-03-25 21:28:12 +0800" MODIFIED_BY="[Empty name]" ORDER="59" SD_1="112.3" SD_2="143.2" SE="26.204792281720884" STUDY_ID="STD-Kagiyama-2021" TOTAL_1="30" TOTAL_2="77" WEIGHT="15.929270943380756"/>
<CONT_DATA CI_END="-23.862980280930948" CI_START="-116.13701971906906" EFFECT_SIZE="-70.0" ESTIMABLE="YES" MEAN_1="385.6" MEAN_2="455.6" MODIFIED="2026-03-28 19:54:01 +0800" MODIFIED_BY="[Empty name]" ORDER="60" SD_1="136.5" SD_2="153.4" SE="23.539728323067145" STUDY_ID="STD-Madder-2016" TOTAL_1="45" TOTAL_2="168" WEIGHT="16.681103046444363"/>
<CONT_DATA CI_END="-117.96092010374238" CI_START="-188.03907989625762" EFFECT_SIZE="-153.0" ESTIMABLE="YES" MEAN_1="251.8" MEAN_2="404.8" MODIFIED="2026-03-28 19:54:01 +0800" MODIFIED_BY="[Empty name]" ORDER="61" SD_1="157.0" SD_2="143.7" SE="17.877410081328748" STUDY_ID="STD-Mahmud-2017" TOTAL_1="108" TOTAL_2="226" WEIGHT="18.200723371379837"/>
<CONT_DATA CI_END="159.38518148850315" CI_START="-214.58518148850314" EFFECT_SIZE="-27.599999999999994" ESTIMABLE="YES" MEAN_1="138.9" MEAN_2="166.5" MODIFIED="2026-03-28 19:54:02 +0800" MODIFIED_BY="[Empty name]" ORDER="62" SD_1="599.0" SD_2="102.6" SE="95.40235584093298" STUDY_ID="STD-Moses-2014" TOTAL_1="40" TOTAL_2="80" WEIGHT="4.125859426223247"/>
<CONT_DATA CI_END="-3.0118430322423535" CI_START="-160.98815696775765" EFFECT_SIZE="-82.0" ESTIMABLE="YES" MEAN_1="324.1" MEAN_2="406.1" MODIFIED="2026-03-25 21:28:28 +0800" MODIFIED_BY="[Empty name]" ORDER="63" SD_1="270.2" SD_2="201.7" SE="40.300820622626816" STUDY_ID="STD-Muhlen-2025" TOTAL_1="70" TOTAL_2="70" WEIGHT="12.07941700048785"/>
<CONT_DATA CI_END="-53.80821131563237" CI_START="-148.5917886843677" EFFECT_SIZE="-101.20000000000005" ESTIMABLE="YES" MEAN_1="473.4" MEAN_2="574.6" MODIFIED="2026-03-28 19:54:03 +0800" MODIFIED_BY="[Empty name]" ORDER="64" SD_1="374.1" SD_2="302.3" SE="24.179928334493926" STUDY_ID="STD-Patel-2020" TOTAL_1="310" TOTAL_2="686" WEIGHT="16.50162481668248"/>
</CONT_OUTCOME>
<CONT_OUTCOME CHI2="3.768314952929218" CI_END="-160.81714209234096" CI_START="-284.1509655550363" CI_STUDY="95" CI_TOTAL="95" DF="3" EFFECT_MEASURE="MD" EFFECT_SIZE="-222.4840538236886" ESTIMABLE="YES" I2="20.38882000380528" I2_Q="0.0" ID="CMP-001.09" MODIFIED="2026-04-26 15:24:16 +0800" MODIFIED_BY="[Empty name]" NO="9" P_CHI2="0.2875934898956001" P_Q="1.0" P_Z="1.5356965779467936E-12" Q="0.0" RANDOM="NO" SCALE="1000.0" SORT_BY="STUDY" STUDIES="4" SUBGROUPS="NO" SUBGROUP_TEST="YES" TAU2="0.0" TOTALS="YES" TOTAL_1="477" TOTAL_2="979" UNITS="mGy" WEIGHT="99.99999999999999" Z="7.07122702250118">
<NAME>&#31354;&#27668;&#27604;&#37322;&#21160;&#33021;</NAME>
<GROUP_LABEL_1>rPCI</GROUP_LABEL_1>
<GROUP_LABEL_2>mPCl</GROUP_LABEL_2>
<GRAPH_LABEL_1>rPCI [experimental]</GRAPH_LABEL_1>
<GRAPH_LABEL_2>mPCI [control]</GRAPH_LABEL_2>
<CONT_DATA CI_END="26.09103042630369" CI_START="-914.0910304263036" EFFECT_SIZE="-444.0" ESTIMABLE="YES" MEAN_1="1522.0" MEAN_2="1966.0" MODIFIED="2026-03-25 21:51:03 +0800" MODIFIED_BY="[Empty name]" ORDER="67" SD_1="1129.0" SD_2="1204.0" SE="239.84676970307706" STUDY_ID="STD-Hirai-2020" TOTAL_1="49" TOTAL_2="46" WEIGHT="1.7208399100280785"/>
<CONT_DATA CI_END="-137.4412602536844" CI_START="-332.7187397463159" EFFECT_SIZE="-235.08000000000015" ESTIMABLE="YES" MEAN_1="1272.12" MEAN_2="1507.2" MODIFIED="2026-02-12 12:41:18 +0800" MODIFIED_BY="[Empty name]" ORDER="68" SD_1="302.22" SD_2="275.56" SE="49.81659893573436" STUDY_ID="STD-Madder-2016" TOTAL_1="45" TOTAL_2="168" WEIGHT="39.88963557967464"/>
<CONT_DATA CI_END="-142.2716708667743" CI_START="-309.6283291332258" EFFECT_SIZE="-225.95000000000005" ESTIMABLE="YES" MEAN_1="884.5" MEAN_2="1110.45" MODIFIED="2026-02-12 12:41:49 +0800" MODIFIED_BY="[Empty name]" ORDER="69" SD_1="637.78" SD_2="591.85" SE="42.6938095767421" STUDY_ID="STD-Patel-2020" TOTAL_1="310" TOTAL_2="686" WEIGHT="54.309824537137246"/>
<CONT_DATA CI_END="345.55793143567007" CI_START="-265.05793143567007" EFFECT_SIZE="40.25" ESTIMABLE="YES" MEAN_1="836.75" MEAN_2="796.5" MODIFIED="2026-02-12 12:42:10 +0800" MODIFIED_BY="[Empty name]" ORDER="70" SD_1="979.63" SD_2="937.22" SE="155.77221512430845" STUDY_ID="STD-Yu-2025" TOTAL_1="73" TOTAL_2="79" WEIGHT="4.079699973160035"/>
</CONT_OUTCOME>
<CONT_OUTCOME CHI2="37.75797065055176" CI_END="5.251566947608837" CI_START="-15.530285682949366" CI_STUDY="95" CI_TOTAL="95" DF="9" EFFECT_MEASURE="MD" EFFECT_SIZE="-5.139359367670264" ESTIMABLE="YES" I2="76.1639732090091" I2_Q="0.0" ID="CMP-001.10" MODIFIED="2026-04-26 15:26:06 +0800" MODIFIED_BY="[Empty name]" NO="10" P_CHI2="1.9262877707149073E-5" P_Q="1.0" P_Z="0.3323458905170329" Q="0.0" RANDOM="YES" SCALE="100.0" SORT_BY="STUDY" STUDIES="10" SUBGROUPS="NO" SUBGROUP_TEST="YES" TAU2="196.73987542234016" TOTALS="YES" TOTAL_1="866" TOTAL_2="1766" UNITS="ml" WEIGHT="100.0" Z="0.9693995471251403">
<NAME>&#36879;&#35270;&#21058;&#37327;</NAME>
<GROUP_LABEL_1>rPCI</GROUP_LABEL_1>
<GROUP_LABEL_2>mPCI</GROUP_LABEL_2>
<GRAPH_LABEL_1>rPCI [experimental]</GRAPH_LABEL_1>
<GRAPH_LABEL_2>mPCI [control]</GRAPH_LABEL_2>
<CONT_DATA CI_END="18.457500663302817" CI_START="-13.357500663302792" EFFECT_SIZE="2.5500000000000114" ESTIMABLE="YES" MEAN_1="146.8" MEAN_2="144.25" MODIFIED="2026-03-25 21:53:15 +0800" MODIFIED_BY="[Empty name]" ORDER="70" SD_1="62.22" SD_2="67.78" SE="8.116220904454948" STUDY_ID="STD-Bay-2024" TOTAL_1="85" TOTAL_2="226" WEIGHT="10.702771764334091"/>
<CONT_DATA CI_END="11.810144488135325" CI_START="-25.810144488135325" EFFECT_SIZE="-7.0" ESTIMABLE="YES" MEAN_1="111.0" MEAN_2="118.0" MODIFIED="2026-03-25 21:52:39 +0800" MODIFIED_BY="[Empty name]" ORDER="71" SD_1="39.0" SD_2="53.0" SE="9.597188844543748" STUDY_ID="STD-Hirai-2020" TOTAL_1="49" TOTAL_2="46" WEIGHT="9.73074579259708"/>
<CONT_DATA CI_END="8.737637487293902" CI_START="-26.337637487293897" EFFECT_SIZE="-8.799999999999997" ESTIMABLE="YES" MEAN_1="93.2" MEAN_2="102.0" MODIFIED="2026-03-25 21:52:35 +0800" MODIFIED_BY="[Empty name]" ORDER="72" SD_1="44.5" SD_2="32.9" SE="8.947938648683621" STUDY_ID="STD-Kagiyama-2021" TOTAL_1="30" TOTAL_2="77" WEIGHT="10.154011763122552"/>
<CONT_DATA CI_END="42.77002214923098" CI_START="-30.770022149230982" EFFECT_SIZE="6.0" ESTIMABLE="YES" MEAN_1="167.0" MEAN_2="161.0" MODIFIED="2026-03-25 21:52:34 +0800" MODIFIED_BY="[Empty name]" ORDER="81" SD_1="115.56" SD_2="96.3" SE="18.760560111955233" STUDY_ID="STD-Madder-2016" TOTAL_1="45" TOTAL_2="168" WEIGHT="5.122460076848975"/>
<CONT_DATA CI_END="-1.3973833022519528" CI_START="-36.802616697748036" EFFECT_SIZE="-19.099999999999994" ESTIMABLE="YES" MEAN_1="183.4" MEAN_2="202.5" MODIFIED="2026-03-25 21:53:18 +0800" MODIFIED_BY="[Empty name]" ORDER="82" SD_1="78.7" SD_2="74.0" SE="9.03211326197013" STUDY_ID="STD-Mahmud-2017" TOTAL_1="108" TOTAL_2="226" WEIGHT="10.098795506145693"/>
<CONT_DATA CI_END="-20.557652428409497" CI_START="-45.64234757159049" EFFECT_SIZE="-33.099999999999994" ESTIMABLE="YES" MEAN_1="184.8" MEAN_2="217.9" MODIFIED="2026-03-25 21:54:15 +0800" MODIFIED_BY="[Empty name]" ORDER="73" SD_1="39.4" SD_2="37.8" SE="6.3992745124517265" STUDY_ID="STD-Mangels-2020" TOTAL_1="56" TOTAL_2="108" WEIGHT="11.824978508938395"/>
<CONT_DATA CI_END="3.9179983860624397" CI_START="-35.917998386062436" EFFECT_SIZE="-16.0" ESTIMABLE="YES" MEAN_1="121.0" MEAN_2="137.0" MODIFIED="2026-03-25 21:54:16 +0800" MODIFIED_BY="[Empty name]" ORDER="74" SD_1="47.0" SD_2="62.0" SE="10.162430811572595" STUDY_ID="STD-Moses-2014" TOTAL_1="40" TOTAL_2="80" WEIGHT="9.368489182804513"/>
<CONT_DATA CI_END="42.87453553081609" CI_START="-2.3745355308160896" EFFECT_SIZE="20.25" ESTIMABLE="YES" MEAN_1="180.25" MEAN_2="160.0" MODIFIED="2026-03-25 21:54:17 +0800" MODIFIED_BY="[Empty name]" ORDER="75" SD_1="81.48" SD_2="51.85" SE="11.543342484492337" STUDY_ID="STD-Muhlen-2025" TOTAL_1="70" TOTAL_2="70" WEIGHT="8.517524089825153"/>
<CONT_DATA CI_END="11.630333079283345" CI_START="-3.51033307928334" EFFECT_SIZE="4.060000000000002" ESTIMABLE="YES" MEAN_1="140.56" MEAN_2="136.5" MODIFIED="2026-03-25 21:54:17 +0800" MODIFIED_BY="[Empty name]" ORDER="76" SD_1="59.26" SD_2="49.63" SE="3.862485810452214" STUDY_ID="STD-Patel-2020" TOTAL_1="310" TOTAL_2="686" WEIGHT="13.279333597541678"/>
<CONT_DATA CI_END="22.75862441609197" CI_START="-6.098624416091971" EFFECT_SIZE="8.329999999999998" ESTIMABLE="YES" MEAN_1="90.0" MEAN_2="81.67" MODIFIED="2026-03-25 21:54:18 +0800" MODIFIED_BY="[Empty name]" ORDER="80" SD_1="51.85" SD_2="37.04" SE="7.361678342001749" STUDY_ID="STD-Yu-2025" TOTAL_1="73" TOTAL_2="79" WEIGHT="11.200889717841864"/>
</CONT_OUTCOME>
<DICH_OUTCOME CHI2="1.120823792012136" CI_END="0.9371940721348095" CI_START="0.2689984330404595" CI_STUDY="95" CI_TOTAL="95" DF="4" EFFECT_MEASURE="OR" EFFECT_SIZE="0.5020993296739911" ESTIMABLE="YES" EVENTS_1="12" EVENTS_2="51" I2="0.0" I2_Q="0.0" ID="CMP-001.11" LOG_CI_END="-0.02817046703120319" LOG_CI_START="-0.5702502498260823" LOG_EFFECT_SIZE="-0.2992103584286427" METHOD="MH" MODIFIED="2026-04-26 15:27:09 +0800" MODIFIED_BY="[Empty name]" NO="11" P_CHI2="0.8909543712755164" P_Q="1.0" P_Z="0.03048950237452297" Q="0.0" RANDOM="NO" SCALE="427.12" SORT_BY="STUDY" STUDIES="5" SUBGROUPS="NO" SUBGROUP_TEST="YES" SWAP_EVENTS="NO" TAU2="0.0" TOTALS="YES" TOTAL_1="681" TOTAL_2="1418" WEIGHT="100.0" Z="2.163672377884521">
<NAME>1&#24180;&#20840;&#22240;&#27515;&#20129;&#29575;</NAME>
<GROUP_LABEL_1>rPCI</GROUP_LABEL_1>
<GROUP_LABEL_2>mPCI</GROUP_LABEL_2>
<GRAPH_LABEL_1>rPCI [experimental]</GRAPH_LABEL_1>
<GRAPH_LABEL_2>mPCI [control]</GRAPH_LABEL_2>
<DICH_DATA CI_END="2.1702153768994594" CI_START="0.102209795597766" EFFECT_SIZE="0.4709748083242059" ESTIMABLE="YES" EVENTS_1="2" EVENTS_2="11" LOG_CI_END="0.336502836317379" LOG_CI_START="-0.9905074802268039" LOG_EFFECT_SIZE="-0.3270023219547124" MODIFIED="2026-02-24 23:36:58 +0800" MODIFIED_BY="[Empty name]" ORDER="86" O_E="0.0" SE="0.7794924287450603" STUDY_ID="STD-Bay-2024" TOTAL_1="85" TOTAL_2="226" VAR="0.607608446470873" WEIGHT="18.030197662571187"/>
<DICH_DATA CI_END="2.882356988685154" CI_START="0.04074061090972692" EFFECT_SIZE="0.3426791277258567" ESTIMABLE="YES" EVENTS_1="1" EVENTS_2="6" LOG_CI_END="0.4597477685024987" LOG_CI_START="-1.3899724629957928" LOG_EFFECT_SIZE="-0.4651123472466471" MODIFIED="2026-02-24 23:36:55 +0800" MODIFIED_BY="[Empty name]" ORDER="95" O_E="0.0" SE="1.0865348202449125" STUDY_ID="STD-Mahmud-2017" TOTAL_1="108" TOTAL_2="226" VAR="1.1805579156046446" WEIGHT="11.805344379273066"/>
<DICH_DATA CI_END="2.69805115638077" CI_START="0.0069339874582818395" EFFECT_SIZE="0.13677811550151975" ESTIMABLE="YES" EVENTS_1="0" EVENTS_2="3" LOG_CI_END="0.43105017985154864" LOG_CI_START="-2.15901694820081" LOG_EFFECT_SIZE="-0.8639833841746306" MODIFIED="2026-02-24 23:38:49 +0800" MODIFIED_BY="[Empty name]" ORDER="87" O_E="0.0" SE="1.5214182520570143" STUDY_ID="STD-Muhlen-2025" TOTAL_1="70" TOTAL_2="70" VAR="2.3147134976922206" WEIGHT="10.672321907173886"/>
<DICH_DATA CI_END="1.4841041484442734" CI_START="0.23910119770816368" EFFECT_SIZE="0.5956937799043063" ESTIMABLE="YES" EVENTS_1="6" EVENTS_2="22" LOG_CI_END="0.17146437904782075" LOG_CI_START="-0.6214182484064183" LOG_EFFECT_SIZE="-0.22497693467929883" MODIFIED="2026-02-24 23:36:44 +0800" MODIFIED_BY="[Empty name]" ORDER="84" O_E="0.0" SE="0.46574318019892486" STUDY_ID="STD-Patel-2020" TOTAL_1="310" TOTAL_2="686" VAR="0.2169167099018082" WEIGHT="41.24079469226617"/>
<DICH_DATA CI_END="2.4073268085779542" CI_START="0.1691359608628866" EFFECT_SIZE="0.638095238095238" ESTIMABLE="YES" EVENTS_1="3" EVENTS_2="9" LOG_CI_END="0.38153505227237894" LOG_CI_START="-0.7717640450106023" LOG_EFFECT_SIZE="-0.19511449636911168" MODIFIED="2026-02-24 23:34:56 +0800" MODIFIED_BY="[Empty name]" ORDER="85" O_E="0.0" SE="0.677453598666627" STUDY_ID="STD-Walters-2018" TOTAL_1="108" TOTAL_2="210" VAR="0.4589433783463634" WEIGHT="18.25134135871568"/>
</DICH_OUTCOME>
<DICH_OUTCOME CHI2="0.879149879393481" CI_END="17.064833820649874" CI_START="1.1690278197279091" CI_STUDY="95" CI_TOTAL="95" DF="3" EFFECT_MEASURE="OR" EFFECT_SIZE="4.466460060872974" ESTIMABLE="YES" EVENTS_1="267" EVENTS_2="438" I2="0.0" I2_Q="0.0" ID="CMP-001.13" LOG_CI_END="1.2321020634247268" LOG_CI_START="0.06782484632912736" LOG_EFFECT_SIZE="0.6499634548769272" METHOD="MH" MODIFIED="2026-04-26 15:28:57 +0800" MODIFIED_BY="[Empty name]" NO="13" P_CHI2="0.8304563849482651" P_Q="1.0" P_Z="0.028646375708669288" Q="0.0" RANDOM="NO" SCALE="1000.0" SORT_BY="STUDY" STUDIES="4" SUBGROUPS="NO" SUBGROUP_TEST="YES" SWAP_EVENTS="NO" TAU2="0.0" TOTALS="YES" TOTAL_1="268" TOTAL_2="455" WEIGHT="100.0" Z="2.1883189744172427">
<NAME>TIMI 3 &#32423;&#34880;&#27969;&#24674;&#22797;&#27604;&#20363;</NAME>
<GROUP_LABEL_1>rPCI</GROUP_LABEL_1>
<GROUP_LABEL_2>mPCI</GROUP_LABEL_2>
<GRAPH_LABEL_1>rPCL [experimental]</GRAPH_LABEL_1>
<GRAPH_LABEL_2>mPCI [control]</GRAPH_LABEL_2>
<DICH_DATA CI_END="116.51822272579135" CI_START="0.3797810911818957" EFFECT_SIZE="6.6521739130434785" ESTIMABLE="YES" EVENTS_1="85" EVENTS_2="218" LOG_CI_END="2.0663938516313225" LOG_CI_START="-0.42046666203131045" LOG_EFFECT_SIZE="0.8229635948000059" MODIFIED="2026-02-15 22:23:28 +0800" MODIFIED_BY="[Empty name]" ORDER="91" O_E="0.0" SE="1.4607941758835088" STUDY_ID="STD-Bay-2024" TOTAL_1="85" TOTAL_2="226" VAR="2.1339196242951797" WEIGHT="23.721731073995965"/>
<DICH_DATA CI_END="18.99502815208509" CI_START="0.22181048457301036" EFFECT_SIZE="2.0526315789473686" ESTIMABLE="YES" EVENTS_1="39" EVENTS_2="76" LOG_CI_END="1.2786399415488676" LOG_CI_START="-0.6540179294015269" LOG_EFFECT_SIZE="0.3123110060736703" MODIFIED="2026-02-15 22:27:28 +0800" MODIFIED_BY="[Empty name]" ORDER="94" O_E="0.0" SE="1.1352528002070146" STUDY_ID="STD-Moses-2014" TOTAL_1="40" TOTAL_2="80" VAR="1.2887989203778676" WEIGHT="43.04290913716369"/>
<DICH_DATA CI_END="180.6433599243757" CI_START="0.5039621961535123" EFFECT_SIZE="9.541353383458647" ESTIMABLE="YES" EVENTS_1="70" EVENTS_2="66" LOG_CI_END="2.256822002432119" LOG_CI_START="-0.2976020401768811" LOG_EFFECT_SIZE="0.979609981127619" MODIFIED="2026-02-15 22:25:18 +0800" MODIFIED_BY="[Empty name]" ORDER="92" O_E="0.0" SE="1.5004813272314672" STUDY_ID="STD-Muhlen-2025" TOTAL_1="70" TOTAL_2="70" VAR="2.251444213370305" WEIGHT="15.913751617613336"/>
<DICH_DATA CI_END="70.047779918454" CI_START="0.11263762864901686" EFFECT_SIZE="2.8089171974522293" ESTIMABLE="YES" EVENTS_1="73" EVENTS_2="78" LOG_CI_END="1.8453943753899056" LOG_CI_START="-0.9483165012726962" LOG_EFFECT_SIZE="0.4485389370586048" MODIFIED="2026-02-15 22:25:29 +0800" MODIFIED_BY="[Empty name]" ORDER="93" O_E="0.0" SE="1.6410395980434846" STUDY_ID="STD-Yu-2025" TOTAL_1="73" TOTAL_2="79" VAR="2.693010962346722" WEIGHT="17.321608171227012"/>
</DICH_OUTCOME>
<CONT_OUTCOME CHI2="79.45957121078614" CI_END="-21.868315701290378" CI_START="-38.08122196949563" CI_STUDY="95" CI_TOTAL="95" DF="4" EFFECT_MEASURE="MD" EFFECT_SIZE="-29.974768835393004" ESTIMABLE="YES" I2="94.96599347435564" I2_Q="0.0" ID="CMP-001.15" MODIFIED="2026-04-26 15:33:39 +0800" MODIFIED_BY="[Empty name]" NO="15" P_CHI2="-1.2011014405288734E-10" P_Q="1.0" P_Z="4.253282230581137E-13" Q="0.0" RANDOM="YES" SCALE="81.08" SORT_BY="STUDY" STUDIES="5" SUBGROUPS="NO" SUBGROUP_TEST="YES" TAU2="73.83435557689853" TOTALS="YES" TOTAL_1="296" TOTAL_2="623" UNITS="&#956;Sv" WEIGHT="100.00000000000001" Z="7.247246901993889">
<NAME>&#25805;&#20316;&#32773;&#36752;&#23556;&#26292;&#38706;</NAME>
<GROUP_LABEL_1>rPCI</GROUP_LABEL_1>
<GROUP_LABEL_2>mPCI</GROUP_LABEL_2>
<GRAPH_LABEL_1>rPCI [experimental]</GRAPH_LABEL_1>
<GRAPH_LABEL_2>mPCI [control]</GRAPH_LABEL_2>
<CONT_DATA CI_END="-20.67065896760768" CI_START="-29.809341032392318" EFFECT_SIZE="-25.24" ESTIMABLE="YES" MEAN_1="0.96" MEAN_2="26.2" MODIFIED="2026-03-25 21:56:49 +0800" MODIFIED_BY="[Empty name]" ORDER="98" SD_1="0.3" SD_2="19.5" SE="2.331339284004552" STUDY_ID="STD-Kagiyama-2021" TOTAL_1="30" TOTAL_2="70" WEIGHT="21.580398508527043"/>
<CONT_DATA CI_END="-33.19246130010616" CI_START="-42.50753869989384" EFFECT_SIZE="-37.85" ESTIMABLE="YES" MEAN_1="0.25" MEAN_2="38.1" MODIFIED="2026-03-25 21:57:09 +0800" MODIFIED_BY="[Empty name]" ORDER="99" SD_1="0.12" SD_2="30.8" SE="2.3763389208331938" STUDY_ID="STD-Madder-2016" TOTAL_1="45" TOTAL_2="168" WEIGHT="21.522879678295432"/>
<CONT_DATA CI_END="-17.74070738680569" CI_START="-20.51929261319431" EFFECT_SIZE="-19.13" ESTIMABLE="YES" MEAN_1="0.75" MEAN_2="19.88" MODIFIED="2026-03-25 21:57:13 +0800" MODIFIED_BY="[Empty name]" ORDER="100" SD_1="0.25" SD_2="10.65" SE="0.7088357868577548" STUDY_ID="STD-Mahmud-2017" TOTAL_1="108" TOTAL_2="226" WEIGHT="23.012387935581856"/>
<CONT_DATA CI_END="-21.048095753728347" CI_START="-29.251904246271657" EFFECT_SIZE="-25.150000000000002" ESTIMABLE="YES" MEAN_1="1.15" MEAN_2="26.3" MODIFIED="2026-03-25 21:57:15 +0800" MODIFIED_BY="[Empty name]" ORDER="101" SD_1="1.05" SD_2="18.66" SE="2.0928467454641777" STUDY_ID="STD-Moses-2014" TOTAL_1="40" TOTAL_2="80" WEIGHT="21.87152459575469"/>
<CONT_DATA CI_END="-37.70021399592834" CI_START="-70.15978600407166" EFFECT_SIZE="-53.93" ESTIMABLE="YES" MEAN_1="0.15" MEAN_2="54.08" MODIFIED="2026-03-25 21:57:00 +0800" MODIFIED_BY="[Empty name]" ORDER="102" SD_1="0.1" SD_2="73.6" SE="8.280655222284768" STUDY_ID="STD-Yu-2025" TOTAL_1="73" TOTAL_2="79" WEIGHT="12.012809281840982"/>
</CONT_OUTCOME>
</COMPARISON>
<COMPARISON ID="CMP-002" MODIFIED="2026-04-26 15:38:52 +0800" MODIFIED_BY="[Empty name]" NO="2">
<NAME>&#25163;&#26415;&#26102;&#38388;&#20122;&#32452;</NAME>
<CONT_OUTCOME CHI2="3.3180414094753727" CI_END="9.462651511442512" CI_START="3.569745882203909" CI_STUDY="95" CI_TOTAL="95" DF="4" EFFECT_MEASURE="MD" EFFECT_SIZE="6.516198696823211" ESTIMABLE="YES" I2="0.0" I2_Q="0.0" ID="CMP-002.01" MODIFIED="2026-03-25 18:34:45 +0800" MODIFIED_BY="[Empty name]" NO="1" P_CHI2="0.5060790405446751" P_Q="1.0" P_Z="1.4606586437644255E-5" Q="0.0" RANDOM="NO" SCALE="32.15931984902084" SORT_BY="STUDY" STUDIES="5" SUBGROUPS="NO" SUBGROUP_TEST="YES" TAU2="0.0" TOTALS="YES" TOTAL_1="305" TOTAL_2="596" UNITS="Min" WEIGHT="100.00000000000001" Z="4.334539042509825">
<NAME>&#25163;&#26415;&#26102;&#38388;</NAME>
<GROUP_LABEL_1>rPCI</GROUP_LABEL_1>
<GROUP_LABEL_2>mPCI</GROUP_LABEL_2>
<GRAPH_LABEL_1>rPCI [experimental]</GRAPH_LABEL_1>
<GRAPH_LABEL_2>mPCI [control]</GRAPH_LABEL_2>
<CONT_DATA CI_END="7.830166880205466" CI_START="-15.430166880205489" EFFECT_SIZE="-3.8000000000000114" ESTIMABLE="YES" MEAN_1="89.6" MEAN_2="93.4" MODIFIED="2026-03-25 18:32:40 +0800" MODIFIED_BY="[Empty name]" ORDER="121" SD_1="27.1" SD_2="30.5" SE="5.933867648560254" STUDY_ID="STD-Hirai-2020" TOTAL_1="49" TOTAL_2="46" WEIGHT="6.418404567932262"/>
<CONT_DATA CI_END="23.466509176388318" CI_START="-9.866509176388295" EFFECT_SIZE="6.800000000000011" ESTIMABLE="YES" MEAN_1="72.4" MEAN_2="65.6" MODIFIED="2026-03-25 18:32:40 +0800" MODIFIED_BY="[Empty name]" ORDER="122" SD_1="41.2" SD_2="34.8" SE="8.503477261751543" STUDY_ID="STD-Kagiyama-2021" TOTAL_1="30" TOTAL_2="77" WEIGHT="3.1254293746500728"/>
<CONT_DATA CI_END="11.817790784477346" CI_START="1.9822092155226505" EFFECT_SIZE="6.899999999999999" ESTIMABLE="YES" MEAN_1="55.1" MEAN_2="48.2" MODIFIED="2026-03-25 18:32:40 +0800" MODIFIED_BY="[Empty name]" ORDER="123" SD_1="11.9" SD_2="23.0" SE="2.509123036580393" STUDY_ID="STD-Madder-2016" TOTAL_1="45" TOTAL_2="168" WEIGHT="35.89706021585435"/>
<CONT_DATA CI_END="13.716208170744217" CI_START="2.2037918292557714" EFFECT_SIZE="7.959999999999994" ESTIMABLE="YES" MEAN_1="44.3" MEAN_2="36.34" MODIFIED="2026-03-25 18:32:40 +0800" MODIFIED_BY="[Empty name]" ORDER="124" SD_1="26.04" SD_2="23.03" SE="2.936894869573348" STUDY_ID="STD-Mahmud-2017" TOTAL_1="108" TOTAL_2="226" WEIGHT="26.201490533859765"/>
<CONT_DATA CI_END="12.53305054071419" CI_START="1.4669494592858117" EFFECT_SIZE="7.0" ESTIMABLE="YES" MEAN_1="60.1" MEAN_2="53.1" MODIFIED="2026-03-25 18:32:59 +0800" MODIFIED_BY="[Empty name]" ORDER="126" SD_1="17.0" SD_2="17.8" SE="2.8230368437166113" STUDY_ID="STD-Yu-2025" TOTAL_1="73" TOTAL_2="79" WEIGHT="28.35761530770355"/>
</CONT_OUTCOME>
<CONT_OUTCOME CHI2="3.608801044769216" CI_END="-2.5816338806568964" CI_START="-5.783837123872194" CI_STUDY="95" CI_TOTAL="95" DF="3" EFFECT_MEASURE="MD" EFFECT_SIZE="-4.182735502264546" ESTIMABLE="YES" I2="16.869897708870482" I2_Q="0.0" ID="CMP-002.02" MODIFIED="2026-04-26 15:38:52 +0800" MODIFIED_BY="[Empty name]" NO="2" P_CHI2="0.3069228993302323" P_Q="1.0" P_Z="3.0516083040634776E-7" Q="0.0" RANDOM="NO" SCALE="18.4" SORT_BY="STUDY" STUDIES="4" SUBGROUPS="NO" SUBGROUP_TEST="YES" TAU2="0.0" TOTALS="YES" TOTAL_1="222" TOTAL_2="272" UNITS="Min" WEIGHT="100.0" Z="5.12023148978141">
<NAME>&#36879;&#35270;&#26102;&#38388;&#20122;&#32452;</NAME>
<GROUP_LABEL_1>rPCI</GROUP_LABEL_1>
<GROUP_LABEL_2>mPCI</GROUP_LABEL_2>
<GRAPH_LABEL_1>rPCI [experimental]</GRAPH_LABEL_1>
<GRAPH_LABEL_2>mPCI [control]</GRAPH_LABEL_2>
<CONT_DATA CI_END="-3.6616498783549947" CI_START="-17.738350121645013" EFFECT_SIZE="-10.700000000000003" ESTIMABLE="YES" MEAN_1="37.9" MEAN_2="48.6" MODIFIED="2026-03-25 19:30:05 +0800" MODIFIED_BY="[Empty name]" ORDER="127" SD_1="17.9" SD_2="17.1" SE="3.591060946610558" STUDY_ID="STD-Hirai-2020" TOTAL_1="49" TOTAL_2="46" WEIGHT="5.174829685988396"/>
<CONT_DATA CI_END="4.937647103075493" CI_START="-10.137647103075496" EFFECT_SIZE="-2.6000000000000014" ESTIMABLE="YES" MEAN_1="27.5" MEAN_2="30.1" MODIFIED="2026-03-25 19:30:08 +0800" MODIFIED_BY="[Empty name]" ORDER="128" SD_1="18.9" SD_2="14.9" SE="3.845808985538251" STUDY_ID="STD-Kagiyama-2021" TOTAL_1="30" TOTAL_2="77" WEIGHT="4.511969893370288"/>
<CONT_DATA CI_END="-0.9379812483949075" CI_START="-6.4620187516050915" EFFECT_SIZE="-3.6999999999999993" ESTIMABLE="YES" MEAN_1="14.5" MEAN_2="18.2" MODIFIED="2026-03-25 19:29:56 +0800" MODIFIED_BY="[Empty name]" ORDER="132" SD_1="8.52" SD_2="8.15" SE="1.4092191353471508" STUDY_ID="STD-Muhlen-2025" TOTAL_1="70" TOTAL_2="70" WEIGHT="33.60350272983076"/>
<CONT_DATA CI_END="-1.8738679642884826" CI_START="-6.126132035711517" EFFECT_SIZE="-4.0" ESTIMABLE="YES" MEAN_1="11.0" MEAN_2="15.0" MODIFIED="2026-03-25 19:29:56 +0800" MODIFIED_BY="[Empty name]" ORDER="134" SD_1="5.93" SD_2="7.41" SE="1.084781175818625" STUDY_ID="STD-Yu-2025" TOTAL_1="73" TOTAL_2="79" WEIGHT="56.70969769081054"/>
</CONT_OUTCOME>
<CONT_OUTCOME CHI2="2.0856740397392586" CI_END="-8.424011794253762" CI_START="-72.24498907650128" CI_STUDY="95" CI_TOTAL="95" DF="2" EFFECT_MEASURE="MD" EFFECT_SIZE="-40.33450043537752" ESTIMABLE="YES" I2="4.107738702542855" I2_Q="0.0" ID="CMP-002.03" MODIFIED="2026-03-25 21:45:15 +0800" MODIFIED_BY="[Empty name]" NO="3" P_CHI2="0.3524535080961725" P_Q="1.0" P_Z="0.013235367417741827" Q="0.0" RANDOM="NO" SCALE="180.71509153745686" SORT_BY="STUDY" STUDIES="3" SUBGROUPS="NO" SUBGROUP_TEST="YES" TAU2="0.0" TOTALS="YES" TOTAL_1="185" TOTAL_2="373" UNITS="dGy&#12539;cm�" WEIGHT="100.0" Z="2.4773725365607913">
<NAME>&#21058;&#37327;&#38754;&#31215;&#20056;&#31215;&#20122;&#32452;</NAME>
<GROUP_LABEL_1>rPCI</GROUP_LABEL_1>
<GROUP_LABEL_2>mPCI</GROUP_LABEL_2>
<GRAPH_LABEL_1>rPCI [experimental]</GRAPH_LABEL_1>
<GRAPH_LABEL_2>mPCI [control]</GRAPH_LABEL_2>
<CONT_DATA CI_END="30.12860170228023" CI_START="-64.92860170228025" EFFECT_SIZE="-17.400000000000006" ESTIMABLE="YES" MEAN_1="213.5" MEAN_2="230.9" MODIFIED="2026-03-25 21:44:30 +0800" MODIFIED_BY="[Empty name]" ORDER="138" SD_1="192.5" SD_2="185.4" SE="24.249732177315387" STUDY_ID="STD-Bay-2024" TOTAL_1="85" TOTAL_2="226" WEIGHT="45.07718986867468"/>
<CONT_DATA CI_END="1.8604490945261247" CI_START="-100.86044909452613" EFFECT_SIZE="-49.5" ESTIMABLE="YES" MEAN_1="275.0" MEAN_2="324.5" MODIFIED="2026-03-25 21:44:45 +0800" MODIFIED_BY="[Empty name]" ORDER="139" SD_1="112.3" SD_2="143.2" SE="26.204792281720884" STUDY_ID="STD-Kagiyama-2021" TOTAL_1="30" TOTAL_2="77" WEIGHT="38.60195356756504"/>
<CONT_DATA CI_END="-3.0118430322423535" CI_START="-160.98815696775765" EFFECT_SIZE="-82.0" ESTIMABLE="YES" MEAN_1="324.1" MEAN_2="406.1" MODIFIED="2026-03-25 21:45:00 +0800" MODIFIED_BY="[Empty name]" ORDER="140" SD_1="270.2" SD_2="201.7" SE="40.300820622626816" STUDY_ID="STD-Muhlen-2025" TOTAL_1="70" TOTAL_2="70" WEIGHT="16.320856563760284"/>
</CONT_OUTCOME>
</COMPARISON>
</ANALYSES_AND_DATA>
<FIGURES MODIFIED="2026-03-20 17:01:59 +0800" MODIFIED_BY="[Empty name]"/>
<FEEDBACK/>
<APPENDICES/>
<EXTENSIONS/>
</COCHRANE_REVIEW>
